# Supplementary material for: Bis(2,4,6-trimethyl­anilinium) sulfate monohydrate
Source: Acta Crystallogr Sect E Struct Rep Online. 2011 Sep 30;67(Pt 10):o2729. doi: 10.1107/S1600536811038086 (PMC3201497; doi:10.1107/S1600536811038086)
Supplement: Supplementary file 1 [file e-67-o2729-sup1.cif]

##############################################################################
#                                                                            #
# This CIF contains the data in a paper accepted for publication in          #
# Acta Crystallographica Section E. It conforms to the requirements of       #
# Notes for Authors for Acta Crystallographica Section E, and has been       #
# peer reviewed under the auspices of the IUCr Commission on Journals.       #
#                                                                            #
# Full details of the Crystallographic Information File format               #
# are given in the paper "The Crystallographic Information File (CIF):       #
# a New Standard Archive File for Crystallography" by S. R. Hall, F. H.      #
# Allen and I. D. Brown [Acta Cryst. (1991), A47, 655-685].                  #
#                                                                            #
# The current version of the core CIF dictionary is obtainable from          #
# ftp://ftp.iucr.org/pub/cif_core.dic.                                       #
#                                                                            #
# Software is freely available for graphical display of the structure(s)     #
# in this CIF. For information consult the CIF software page                 #
# http://www.iucr.org/resources/cif/software.                                #
#                                                                            #
# This file may be used for bona fide research purposes within the           #
# scientific community so long as proper attribution is given to the journal # 
# article from which it was obtained.                                        #
#                                                                            #
##############################################################################
data_I
_audit_creation_method     SHELXL-97
_chemical_name_systematic
;
Bis(2,4,6-trimethylanilinium) sulfate monohydrate
;
_chemical_name_common     ?
_chemical_formula_moiety     '2(C9 H14 N), O4 S, H2 O'
_chemical_formula_sum     'C18 H30 N2 O5 S'
_chemical_formula_iupac     '2C9 H14 N +, S O4 2-, H2 O'
_chemical_formula_weight     386.50
_chemical_melting_point     ?
_symmetry_cell_setting     orthorhombic
_symmetry_space_group_name_H-M     'P n a 21'
_symmetry_space_group_name_Hall     'P 2c -2n'
loop_
    _symmetry_equiv_pos_as_xyz
    'x, y, z'
    '-x, -y, z+1/2'
    'x+1/2, -y+1/2, z'
    '-x+1/2, y+1/2, z+1/2'
_cell_length_a     7.7414(12)
_cell_length_b     30.418(5)
_cell_length_c     16.949(3)
_cell_angle_alpha     90.00
_cell_angle_beta     90.00
_cell_angle_gamma     90.00
_cell_volume     3991.3(11)
_cell_formula_units_Z     8
_cell_measurement_reflns_used     9163
_cell_measurement_theta_min     2.34
_cell_measurement_theta_max     27.53
_cell_measurement_temperature     293(2)
_exptl_crystal_description     'Prism'
_exptl_crystal_colour     'Colourless'
_exptl_crystal_size_max     0.2000
_exptl_crystal_size_mid     0.2000
_exptl_crystal_size_min     0.2000
_exptl_crystal_density_diffrn     1.286
_exptl_crystal_density_meas     ?
_exptl_crystal_density_method     'not measured'
_exptl_crystal_F_000     1664
_exptl_absorpt_coefficient_mu     0.192
_exptl_absorpt_correction_type     multi-scan
_exptl_absorpt_process_details     '(CrystalClear; Rigaku, 2005)'
_exptl_absorpt_correction_T_min     0.962
_exptl_absorpt_correction_T_max     0.962
_exptl_special_details
;
;
_diffrn_ambient_temperature     293(2)
_diffrn_radiation_type     MoK\a
_diffrn_radiation_wavelength     0.71073
_diffrn_radiation_source     'fine-focus sealed tube'
_diffrn_radiation_monochromator     graphite
_diffrn_measurement_device_type     'Rigaku SCXmini diffractometer'
_diffrn_measurement_method     'CCD_Profile_fitting'
_diffrn_detector_area_resol_mean     13.6612
_diffrn_reflns_number     41971
_diffrn_reflns_av_R_equivalents     0.0718
_diffrn_reflns_av_sigmaI/netI     0.0635
_diffrn_reflns_theta_min     2.71
_diffrn_reflns_theta_max     27.53
_diffrn_reflns_theta_full     27.53
_diffrn_measured_fraction_theta_max     0.998
_diffrn_measured_fraction_theta_full     0.998
_diffrn_reflns_limit_h_min     -10
_diffrn_reflns_limit_h_max     10
_diffrn_reflns_limit_k_min     -39
_diffrn_reflns_limit_k_max     39
_diffrn_reflns_limit_l_min     -22
_diffrn_reflns_limit_l_max     22
_diffrn_standards_number     ?
_diffrn_standards_interval_count     ?
_diffrn_standards_interval_time     ?
_diffrn_standards_decay_%     ?
_refine_special_details
;
Refinement of <i>F</i>^2^ against ALL reflections. The weighted <i>R</i>-factor
<i>wR</i> and goodness of fit <i>S</i> are based on <i>F</i>^2^, conventional
<i>R</i>-factors <i>R</i> are based on <i>F</i>, with <i>F</i> set to zero for
negative <i>F</i>^2^. The threshold expression of <i>F</i>^2^ >
\s(<i>F</i>^2^) is used only for calculating <i>R</i>-factors(gt) <i>etc</i>.
and is not relevant to the choice of reflections for refinement.
<i>R</i>-factors based on <i>F</i>^2^ are statistically about twice as large
as those based on <i>F</i>, and <i>R</i>- factors based on ALL data will be
even larger.
;
_reflns_number_total     9160
_reflns_number_gt     7532
_reflns_threshold_expression     >2sigma(I)
_refine_ls_structure_factor_coef     Fsqd
_refine_ls_matrix_type     full
_refine_ls_R_factor_all     0.0778
_refine_ls_R_factor_gt     0.0614
_refine_ls_wR_factor_gt     0.1341
_refine_ls_wR_factor_ref     0.1425
_refine_ls_goodness_of_fit_ref     1.064
_refine_ls_restrained_S_all     1.058
_refine_ls_number_reflns     9160
_refine_ls_number_parameters     485
_refine_ls_number_restraints     411
_refine_ls_hydrogen_treatment     constr
_refine_ls_weighting_scheme     calc
_refine_ls_weighting_details
         'calc w=1/[\s^2^(Fo^2^)+(0.0603P)^2^+0.9745P] where P=(Fo^2^+2Fc^2^)/3'
_atom_sites_solution_hydrogens     geom
_atom_sites_solution_primary     direct
_atom_sites_solution_secondary     difmap
_refine_ls_shift/su_max     0.061
_refine_ls_shift/su_mean     0.006
_refine_diff_density_max     0.212
_refine_diff_density_min     -0.406
_refine_ls_extinction_method     none
_refine_ls_extinction_coef     ?
_refine_ls_abs_structure_details     'Flack (1983), 4422 Friedel pairs'
_refine_ls_abs_structure_Flack     0.05(9)
loop_
    _atom_type_symbol
    _atom_type_description
    _atom_type_scat_dispersion_real
    _atom_type_scat_dispersion_imag
    _atom_type_scat_source
    'C' 'C' 0.0033 0.0016
                         'International Tables Vol C Tables 4.2.6.8 and 6.1.1.4'
    'H' 'H' 0.0000 0.0000
                         'International Tables Vol C Tables 4.2.6.8 and 6.1.1.4'
    'N' 'N' 0.0061 0.0033
                         'International Tables Vol C Tables 4.2.6.8 and 6.1.1.4'
    'O' 'O' 0.0106 0.0060
                         'International Tables Vol C Tables 4.2.6.8 and 6.1.1.4'
    'S' 'S' 0.1246 0.1234
                         'International Tables Vol C Tables 4.2.6.8 and 6.1.1.4'
_computing_data_collection     'CrystalClear (Rigaku, 2005)'
_computing_cell_refinement     'CrystalClear (Rigaku, 2005)'
_computing_data_reduction     'CrystalClear (Rigaku, 2005)'
_computing_structure_solution     'SHELXS97 (Sheldrick, 2008)'
_computing_structure_refinement     'SHELXL97 (Sheldrick, 2008)'
_computing_molecular_graphics     'DIAMOND (Brandenburg & Putz, 2005)'
_computing_publication_material     'SHELXL97 (Sheldrick, 2008)'
loop_
    _atom_site_type_symbol
    _atom_site_label
    _atom_site_fract_x
    _atom_site_fract_y
    _atom_site_fract_z
    _atom_site_U_iso_or_equiv
    _atom_site_adp_type
    _atom_site_calc_flag
    _atom_site_refinement_flags
    _atom_site_occupancy
    _atom_site_symmetry_multiplicity
    _atom_site_disorder_assembly
    _atom_site_disorder_group
    C C1 0.3645(7) 0.74678(12) 0.3953(3) 0.0612(12) Uani d U 1 1 . .
    H H1A 0.2698 0.7659 0.3825 0.092 Uiso calc R 1 1 . .
    H H1B 0.4454 0.7465 0.3524 0.092 Uiso calc R 1 1 . .
    H H1C 0.4208 0.7572 0.4421 0.092 Uiso calc R 1 1 . .
    C C2 0.2968(5) 0.70050(11) 0.4092(2) 0.0422(8) Uani d U 1 1 . .
    C C3 0.2874(5) 0.67005(12) 0.3479(2) 0.0398(8) Uani d U 1 1 . .
    H H3D 0.3223 0.6784 0.2976 0.048 Uiso calc R 1 1 . .
    C C4 0.2272(4) 0.62748(12) 0.3598(2) 0.0326(8) Uani d U 1 1 . .
    C C5 0.2256(6) 0.59543(13) 0.2924(3) 0.0464(11) Uani d U 1 1 . .
    H H5A 0.1090 0.5912 0.2746 0.070 Uiso calc R 1 1 . .
    H H5B 0.2723 0.5678 0.3097 0.070 Uiso calc R 1 1 . .
    H H5C 0.2944 0.6067 0.2499 0.070 Uiso calc R 1 1 . .
    C C6 0.1750(4) 0.61570(11) 0.4357(2) 0.0290(7) Uani d U 1 1 . .
    C C7 0.1817(5) 0.64510(11) 0.4987(2) 0.0333(7) Uani d U 1 1 . .
    C C8 0.1295(5) 0.63270(12) 0.5813(2) 0.0421(9) Uani d U 1 1 . .
    H H8A 0.1720 0.6544 0.6177 0.063 Uiso calc R 1 1 . .
    H H8B 0.1774 0.6045 0.5943 0.063 Uiso calc R 1 1 . .
    H H8C 0.0058 0.6313 0.5846 0.063 Uiso calc R 1 1 . .
    C C9 0.2440(5) 0.68731(12) 0.4831(2) 0.0411(8) Uani d U 1 1 . .
    H H9A 0.2501 0.7074 0.5244 0.049 Uiso calc R 1 1 . .
    C C10 0.4137(4) 0.39188(11) 0.1167(2) 0.0300(7) Uani d U 1 1 . .
    C C11 0.3603(4) 0.36232(11) 0.0583(2) 0.0345(8) Uani d U 1 1 . .
    C C12 0.3073(5) 0.37656(13) -0.0227(2) 0.0425(9) Uani d U 1 1 . .
    H H12A 0.4049 0.3749 -0.0576 0.064 Uiso calc R 1 1 . .
    H H12B 0.2659 0.4063 -0.0208 0.064 Uiso calc R 1 1 . .
    H H12C 0.2173 0.3576 -0.0417 0.064 Uiso calc R 1 1 . .
    C C13 0.3624(5) 0.31764(12) 0.0775(2) 0.0432(8) Uani d U 1 1 . .
    H H13A 0.3264 0.2974 0.0398 0.052 Uiso calc R 1 1 . .
    C C14 0.4161(5) 0.30232(12) 0.1505(2) 0.0425(9) Uani d U 1 1 . .
    C C15 0.4195(7) 0.25288(12) 0.1675(3) 0.0642(13) Uani d U 1 1 . .
    H H15A 0.3071 0.2406 0.1580 0.096 Uiso calc R 1 1 . .
    H H15B 0.4511 0.2481 0.2216 0.096 Uiso calc R 1 1 . .
    H H15C 0.5024 0.2389 0.1337 0.096 Uiso calc R 1 1 . .
    C C16 0.4709(5) 0.33302(12) 0.2059(2) 0.0395(8) Uani d U 1 1 . .
    H H16A 0.5101 0.3230 0.2545 0.047 Uiso calc R 1 1 . .
    C C17 0.4699(4) 0.37818(12) 0.1919(2) 0.0324(8) Uani d U 1 1 . .
    C C18 0.5313(5) 0.40923(14) 0.2532(2) 0.0410(9) Uani d U 1 1 . .
    H H18A 0.4362 0.4268 0.2713 0.062 Uiso calc R 1 1 . .
    H H18B 0.6187 0.4280 0.2313 0.062 Uiso calc R 1 1 . .
    H H18C 0.5786 0.3930 0.2967 0.062 Uiso calc R 1 1 . .
    C C19 1.0994(7) 0.25935(12) 0.3873(3) 0.0590(12) Uani d U 1 1 . .
    H H19A 1.1506 0.2482 0.4348 0.088 Uiso calc R 1 1 . .
    H H19B 1.1821 0.2579 0.3451 0.088 Uiso calc R 1 1 . .
    H H19C 1.0000 0.2420 0.3740 0.088 Uiso calc R 1 1 . .
    C C20 1.0455(5) 0.30644(11) 0.3998(2) 0.0420(8) Uani d U 1 1 . .
    C C21 0.9827(5) 0.32054(12) 0.4715(2) 0.0415(8) Uani d U 1 1 . .
    H H21A 0.9691 0.3000 0.5116 0.050 Uiso calc R 1 1 . .
    C C22 0.9385(4) 0.36406(11) 0.4870(2) 0.0334(7) Uani d U 1 1 . .
    C C23 0.8725(6) 0.37680(13) 0.5670(2) 0.0445(9) Uani d U 1 1 . .
    H H23A 0.8207 0.3517 0.5918 0.067 Uiso calc R 1 1 . .
    H H23B 0.7879 0.3997 0.5616 0.067 Uiso calc R 1 1 . .
    H H23C 0.9668 0.3872 0.5987 0.067 Uiso calc R 1 1 . .
    C C24 0.9606(4) 0.39414(11) 0.4253(2) 0.0296(7) Uani d U 1 1 . .
    C C25 1.0192(4) 0.38128(13) 0.3507(2) 0.0323(8) Uani d U 1 1 . .
    C C26 1.0393(5) 0.41393(14) 0.2835(2) 0.0409(9) Uani d U 1 1 . .
    H H26A 1.0863 0.3992 0.2382 0.061 Uiso calc R 1 1 . .
    H H26B 1.1159 0.4371 0.2994 0.061 Uiso calc R 1 1 . .
    H H26C 0.9286 0.4261 0.2704 0.061 Uiso calc R 1 1 . .
    C C27 1.0603(5) 0.33733(12) 0.3397(2) 0.0390(8) Uani d U 1 1 . .
    H H27A 1.0990 0.3282 0.2904 0.047 Uiso calc R 1 1 . .
    C C28 0.3445(5) 0.29434(11) 0.6463(2) 0.0416(9) Uani d U 1 1 . .
    C C29 0.3301(7) 0.24593(12) 0.6662(3) 0.0656(13) Uani d U 1 1 . .
    H H29A 0.2923 0.2427 0.7198 0.098 Uiso calc R 1 1 . .
    H H29B 0.4408 0.2322 0.6598 0.098 Uiso calc R 1 1 . .
    H H29C 0.2480 0.2323 0.6316 0.098 Uiso calc R 1 1 . .
    C C30 0.3880(5) 0.30767(11) 0.5709(2) 0.0405(8) Uani d U 1 1 . .
    H H30A 0.4075 0.2864 0.5325 0.049 Uiso calc R 1 1 . .
    C C31 0.3125(5) 0.32664(11) 0.7020(2) 0.0399(8) Uani d U 1 1 . .
    H H31A 0.2792 0.3181 0.7525 0.048 Uiso calc R 1 1 . .
    C C32 0.3279(5) 0.37103(12) 0.6857(2) 0.0341(8) Uani d U 1 1 . .
    C C33 0.2834(6) 0.40487(14) 0.7471(3) 0.0483(11) Uani d U 1 1 . .
    H H33A 0.2361 0.3905 0.7927 0.072 Uiso calc R 1 1 . .
    H H33B 0.1998 0.4250 0.7259 0.072 Uiso calc R 1 1 . .
    H H33C 0.3857 0.4207 0.7618 0.072 Uiso calc R 1 1 . .
    C C34 0.3768(4) 0.38316(11) 0.6097(2) 0.0308(7) Uani d U 1 1 . .
    C C35 0.4038(4) 0.35176(11) 0.5502(2) 0.0346(8) Uani d U 1 1 . .
    C C36 0.4449(5) 0.36414(13) 0.4659(2) 0.0442(9) Uani d U 1 1 . .
    H H36A 0.5589 0.3765 0.4633 0.066 Uiso calc R 1 1 . .
    H H36B 0.3624 0.3854 0.4475 0.066 Uiso calc R 1 1 . .
    H H36C 0.4397 0.3384 0.4332 0.066 Uiso calc R 1 1 . .
    N N1 0.1239(4) 0.56985(9) 0.44948(18) 0.0305(7) Uani d U 1 1 . .
    H H1D 0.2179 0.5530 0.4519 0.046 Uiso calc R 1 1 . .
    H H1E 0.0568 0.5608 0.4101 0.046 Uiso calc R 1 1 . .
    H H1F 0.0662 0.5680 0.4948 0.046 Uiso calc R 1 1 . .
    N N2 0.4050(4) 0.43893(9) 0.09915(18) 0.0321(7) Uani d U 1 1 . .
    H H2A 0.4576 0.4442 0.0534 0.048 Uiso calc R 1 1 . .
    H H2B 0.4572 0.4540 0.1374 0.048 Uiso calc R 1 1 . .
    H H2C 0.2950 0.4472 0.0959 0.048 Uiso calc R 1 1 . .
    N N3 0.9247(4) 0.44069(9) 0.44031(18) 0.0298(6) Uani d U 1 1 . .
    H H3A 0.8114 0.4446 0.4460 0.045 Uiso calc R 1 1 . .
    H H3B 0.9622 0.4567 0.3998 0.045 Uiso calc R 1 1 . .
    H H3C 0.9786 0.4491 0.4842 0.045 Uiso calc R 1 1 . .
    N N4 0.3946(4) 0.43013(8) 0.59140(18) 0.0299(6) Uani d U 1 1 . .
    H H4A 0.4559 0.4333 0.5474 0.045 Uiso calc R 1 1 . .
    H H4B 0.4483 0.4436 0.6310 0.045 Uiso calc R 1 1 . .
    H H4C 0.2904 0.4419 0.5847 0.045 Uiso calc R 1 1 . .
    O O1 0.0627(4) 0.50945(10) 0.19281(18) 0.0436(7) Uani d U 1 1 . .
    O O2 -0.0796(3) 0.53415(9) 0.07533(17) 0.0415(6) Uani d U 1 1 . .
    O O3 -0.1988(3) 0.47421(9) 0.14906(19) 0.0449(7) Uani d U 1 1 . .
    O O4 0.0670(3) 0.46503(9) 0.07558(17) 0.0392(6) Uani d U 1 1 . .
    O O5 0.5726(4) 0.50569(10) 0.34540(17) 0.0414(7) Uani d U 1 1 . .
    O O6 0.4401(3) 0.53554(9) 0.46156(18) 0.0432(7) Uani d U 1 1 . .
    O O7 0.5875(3) 0.46616(9) 0.46752(18) 0.0402(6) Uani d U 1 1 . .
    O O8 0.3141(3) 0.47293(9) 0.39917(19) 0.0453(7) Uani d U 1 1 . .
    O O1W 0.4214(3) 0.51438(8) 0.19692(17) 0.0345(6) Uani d D 1 1 . .
    H H1WA 0.3220 0.5173 0.1994 0.052 Uiso d RD 1 1 . .
    H H1WB 0.4665 0.5127 0.2502 0.052 Uiso d RD 1 1 . .
    O O2W 0.9251(3) 0.51838(9) 0.34350(16) 0.0374(6) Uani d D 1 1 . .
    H H2WB 0.8230 0.5176 0.3506 0.056 Uiso d RD 1 1 . .
    H H2WA 0.9567 0.5133 0.2910 0.056 Uiso d RD 1 1 . .
    S S1 0.47640(10) 0.49460(3) 0.41718(5) 0.02659(19) Uani d U 1 1 . .
    S S2 -0.03898(10) 0.49501(3) 0.12443(5) 0.02667(19) Uani d U 1 1 . .
loop_
    _atom_site_aniso_label
    _atom_site_aniso_U_11
    _atom_site_aniso_U_22
    _atom_site_aniso_U_33
    _atom_site_aniso_U_12
    _atom_site_aniso_U_13
    _atom_site_aniso_U_23
    C1 0.068(3) 0.041(2) 0.074(3) -0.015(2) 0.005(3) 0.001(2)
    C2 0.044(2) 0.0324(18) 0.050(2) -0.0027(14) -0.0001(18) 0.0047(16)
    C3 0.0382(19) 0.042(2) 0.040(2) -0.0005(16) 0.0010(16) 0.0055(16)
    C4 0.0319(17) 0.0317(18) 0.0341(18) 0.0042(14) -0.0004(15) 0.0032(15)
    C5 0.065(3) 0.041(2) 0.033(2) -0.009(2) 0.009(2) -0.0054(18)
    C6 0.0268(16) 0.0287(16) 0.0315(17) 0.0058(12) -0.0047(13) 0.0010(13)
    C7 0.0335(18) 0.0309(17) 0.0354(18) 0.0019(14) -0.0049(15) -0.0026(14)
    C8 0.054(2) 0.038(2) 0.0345(19) 0.0017(17) -0.0015(18) -0.0039(16)
    C9 0.046(2) 0.0325(18) 0.045(2) -0.0008(15) -0.0051(17) -0.0067(15)
    C10 0.0279(16) 0.0314(17) 0.0307(18) 0.0017(12) 0.0055(14) -0.0004(14)
    C11 0.0295(17) 0.0394(19) 0.0347(18) 0.0018(14) 0.0031(14) -0.0058(15)
    C12 0.050(2) 0.046(2) 0.0315(19) -0.0019(17) -0.0078(17) -0.0013(17)
    C13 0.050(2) 0.0359(18) 0.043(2) -0.0035(16) -0.0014(18) -0.0048(16)
    C14 0.047(2) 0.0313(18) 0.050(2) 0.0014(15) 0.0009(18) 0.0020(16)
    C15 0.088(3) 0.030(2) 0.074(3) 0.001(2) -0.013(3) 0.005(2)
    C16 0.049(2) 0.0341(18) 0.0351(19) -0.0001(16) -0.0019(17) 0.0060(15)
    C17 0.0322(17) 0.0359(18) 0.0291(18) 0.0003(14) 0.0048(14) -0.0028(14)
    C18 0.051(2) 0.042(2) 0.030(2) -0.0041(17) -0.0009(17) -0.0020(17)
    C19 0.071(3) 0.033(2) 0.073(3) 0.009(2) 0.001(2) -0.001(2)
    C20 0.050(2) 0.0302(17) 0.046(2) 0.0014(15) -0.0038(18) -0.0017(15)
    C21 0.051(2) 0.0302(17) 0.043(2) -0.0030(16) 0.0020(18) 0.0052(15)
    C22 0.0336(18) 0.0357(17) 0.0308(17) 0.0009(14) 0.0014(14) 0.0000(14)
    C23 0.055(2) 0.043(2) 0.036(2) -0.0069(18) 0.0055(18) 0.0069(17)
    C24 0.0301(16) 0.0288(16) 0.0298(17) 0.0010(12) -0.0031(14) -0.0005(14)
    C25 0.0286(16) 0.0361(19) 0.0323(19) 0.0013(14) -0.0013(14) -0.0049(14)
    C26 0.050(2) 0.043(2) 0.031(2) 0.0033(17) 0.0027(17) 0.0009(17)
    C27 0.043(2) 0.0372(19) 0.0370(19) 0.0027(16) 0.0017(16) -0.0062(15)
    C28 0.055(2) 0.0257(17) 0.045(2) -0.0022(15) 0.0002(18) 0.0029(14)
    C29 0.099(4) 0.0261(19) 0.072(3) -0.003(2) 0.017(3) 0.0068(19)
    C30 0.058(2) 0.0249(16) 0.0390(19) 0.0001(16) 0.0037(17) -0.0044(14)
    C31 0.051(2) 0.0337(18) 0.0346(18) -0.0039(16) 0.0059(17) 0.0035(15)
    C32 0.0366(18) 0.0298(17) 0.0358(19) -0.0003(14) -0.0005(15) -0.0010(15)
    C33 0.064(3) 0.042(2) 0.038(3) 0.001(2) 0.018(2) -0.0027(19)
    C34 0.0280(16) 0.0281(17) 0.0363(19) 0.0013(13) -0.0013(14) 0.0008(14)
    C35 0.0370(18) 0.0305(17) 0.0363(18) -0.0012(15) 0.0022(15) -0.0033(14)
    C36 0.062(3) 0.041(2) 0.0300(18) -0.0044(18) 0.0017(18) -0.0074(16)
    N1 0.0279(14) 0.0328(16) 0.0307(17) 0.0043(12) -0.0001(12) -0.0036(13)
    N2 0.0334(15) 0.0336(16) 0.0291(17) 0.0037(12) 0.0009(12) -0.0020(13)
    N3 0.0323(15) 0.0289(15) 0.0284(16) 0.0012(11) 0.0003(12) -0.0014(12)
    N4 0.0351(15) 0.0252(15) 0.0295(16) 0.0026(11) -0.0003(12) -0.0001(12)
    O1 0.0407(15) 0.0633(19) 0.0269(15) -0.0010(12) -0.0036(12) -0.0122(14)
    O2 0.0436(14) 0.0446(15) 0.0363(15) 0.0127(12) 0.0077(12) 0.0149(13)
    O3 0.0324(13) 0.0462(16) 0.056(2) -0.0073(12) 0.0056(12) 0.0068(14)
    O4 0.0365(13) 0.0436(15) 0.0376(15) 0.0099(11) -0.0022(12) -0.0128(13)
    O5 0.0392(13) 0.0624(19) 0.0226(14) -0.0029(12) 0.0020(12) 0.0061(13)
    O6 0.0458(15) 0.0353(14) 0.0484(18) 0.0093(12) -0.0113(13) -0.0150(13)
    O7 0.0383(13) 0.0424(15) 0.0397(16) 0.0113(11) 0.0005(12) 0.0148(13)
    O8 0.0312(13) 0.0518(17) 0.0529(18) -0.0075(12) -0.0033(12) -0.0133(15)
    O1W 0.0344(13) 0.0412(15) 0.0281(14) -0.0010(10) -0.0020(11) -0.0006(12)
    O2W 0.0349(12) 0.0493(17) 0.0279(15) 0.0004(12) -0.0016(11) 0.0034(13)
    S1 0.0277(4) 0.0280(4) 0.0240(5) 0.0017(3) -0.0003(4) -0.0003(4)
    S2 0.0277(4) 0.0291(4) 0.0232(4) 0.0018(3) 0.0005(3) 0.0010(4)
_geom_special_details
;
;
loop_
    _geom_bond_atom_site_label_1
    _geom_bond_atom_site_label_2
    _geom_bond_site_symmetry_2
    _geom_bond_distance
    _geom_bond_publ_flag
    C1 C2 . 1.521(5) ?
    C1 H1A . 0.9600 ?
    C1 H1B . 0.9600 ?
    C1 H1C . 0.9600 ?
    C2 C9 . 1.377(5) ?
    C2 C3 . 1.394(5) ?
    C3 C4 . 1.391(5) ?
    C3 H3D . 0.9300 ?
    C4 C6 . 1.396(5) ?
    C4 C5 . 1.501(5) ?
    C5 H5A . 0.9600 ?
    C5 H5B . 0.9600 ?
    C5 H5C . 0.9600 ?
    C6 C7 . 1.393(5) ?
    C6 N1 . 1.468(4) ?
    C7 C9 . 1.397(5) ?
    C7 C8 . 1.506(5) ?
    C8 H8A . 0.9600 ?
    C8 H8B . 0.9600 ?
    C8 H8C . 0.9600 ?
    C9 H9A . 0.9300 ?
    C10 C11 . 1.400(5) ?
    C10 C17 . 1.410(5) ?
    C10 N2 . 1.463(4) ?
    C11 C13 . 1.398(5) ?
    C11 C12 . 1.497(5) ?
    C12 H12A . 0.9600 ?
    C12 H12B . 0.9600 ?
    C12 H12C . 0.9600 ?
    C13 C14 . 1.386(5) ?
    C13 H13A . 0.9300 ?
    C14 C16 . 1.390(5) ?
    C14 C15 . 1.531(5) ?
    C15 H15A . 0.9600 ?
    C15 H15B . 0.9600 ?
    C15 H15C . 0.9600 ?
    C16 C17 . 1.394(5) ?
    C16 H16A . 0.9300 ?
    C17 C18 . 1.482(5) ?
    C18 H18A . 0.9600 ?
    C18 H18B . 0.9600 ?
    C18 H18C . 0.9600 ?
    C19 C20 . 1.507(5) ?
    C19 H19A . 0.9600 ?
    C19 H19B . 0.9600 ?
    C19 H19C . 0.9600 ?
    C20 C21 . 1.378(5) ?
    C20 C27 . 1.391(5) ?
    C21 C22 . 1.392(5) ?
    C21 H21A . 0.9300 ?
    C22 C24 . 1.399(5) ?
    C22 C23 . 1.500(5) ?
    C23 H23A . 0.9600 ?
    C23 H23B . 0.9600 ?
    C23 H23C . 0.9600 ?
    C24 C25 . 1.400(5) ?
    C24 N3 . 1.465(4) ?
    C25 C27 . 1.387(5) ?
    C25 C26 . 1.519(5) ?
    C26 H26A . 0.9600 ?
    C26 H26B . 0.9600 ?
    C26 H26C . 0.9600 ?
    C27 H27A . 0.9300 ?
    C28 C30 . 1.382(5) ?
    C28 C31 . 1.385(5) ?
    C28 C29 . 1.515(5) ?
    C29 H29A . 0.9600 ?
    C29 H29B . 0.9600 ?
    C29 H29C . 0.9600 ?
    C30 C35 . 1.392(4) ?
    C30 H30A . 0.9300 ?
    C31 C32 . 1.384(5) ?
    C31 H31A . 0.9300 ?
    C32 C34 . 1.392(5) ?
    C32 C33 . 1.503(5) ?
    C33 H33A . 0.9600 ?
    C33 H33B . 0.9600 ?
    C33 H33C . 0.9600 ?
    C34 C35 . 1.405(5) ?
    C34 N4 . 1.469(4) ?
    C35 C36 . 1.512(5) ?
    C36 H36A . 0.9600 ?
    C36 H36B . 0.9600 ?
    C36 H36C . 0.9600 ?
    N1 H1D . 0.8900 ?
    N1 H1E . 0.8900 ?
    N1 H1F . 0.8900 ?
    N2 H2A . 0.8900 ?
    N2 H2B . 0.8900 ?
    N2 H2C . 0.8900 ?
    N3 H3A . 0.8900 ?
    N3 H3B . 0.8900 ?
    N3 H3C . 0.8900 ?
    N4 H4A . 0.8900 ?
    N4 H4B . 0.8900 ?
    N4 H4C . 0.8900 ?
    O1 S2 . 1.468(3) ?
    O2 S2 . 1.486(3) ?
    O3 S2 . 1.451(3) ?
    O4 S2 . 1.480(3) ?
    O5 S1 . 1.466(3) ?
    O6 S1 . 1.482(3) ?
    O7 S1 . 1.489(3) ?
    O8 S1 . 1.451(2) ?
    O1W H1WA . 0.7755 ?
    O1W H1WB . 0.9693 ?
    O2W H2WB . 0.7995 ?
    O2W H2WA . 0.9364 ?
loop_
    _geom_angle_atom_site_label_1
    _geom_angle_atom_site_label_2
    _geom_angle_atom_site_label_3
    _geom_angle_site_symmetry_1
    _geom_angle_site_symmetry_3
    _geom_angle
    _geom_angle_publ_flag
    C2 C1 H1A . . 109.5 ?
    C2 C1 H1B . . 109.5 ?
    H1A C1 H1B . . 109.5 ?
    C2 C1 H1C . . 109.5 ?
    H1A C1 H1C . . 109.5 ?
    H1B C1 H1C . . 109.5 ?
    C9 C2 C3 . . 118.0(3) ?
    C9 C2 C1 . . 120.9(4) ?
    C3 C2 C1 . . 121.1(4) ?
    C4 C3 C2 . . 121.9(4) ?
    C4 C3 H3D . . 119.1 ?
    C2 C3 H3D . . 119.1 ?
    C3 C4 C6 . . 118.0(3) ?
    C3 C4 C5 . . 119.8(3) ?
    C6 C4 C5 . . 122.1(3) ?
    C4 C5 H5A . . 109.5 ?
    C4 C5 H5B . . 109.5 ?
    H5A C5 H5B . . 109.5 ?
    C4 C5 H5C . . 109.5 ?
    H5A C5 H5C . . 109.5 ?
    H5B C5 H5C . . 109.5 ?
    C7 C6 C4 . . 122.0(3) ?
    C7 C6 N1 . . 119.9(3) ?
    C4 C6 N1 . . 117.9(3) ?
    C6 C7 C9 . . 117.3(3) ?
    C6 C7 C8 . . 122.8(3) ?
    C9 C7 C8 . . 119.9(3) ?
    C7 C8 H8A . . 109.5 ?
    C7 C8 H8B . . 109.5 ?
    H8A C8 H8B . . 109.5 ?
    C7 C8 H8C . . 109.5 ?
    H8A C8 H8C . . 109.5 ?
    H8B C8 H8C . . 109.5 ?
    C2 C9 C7 . . 122.8(3) ?
    C2 C9 H9A . . 118.6 ?
    C7 C9 H9A . . 118.6 ?
    C11 C10 C17 . . 122.7(3) ?
    C11 C10 N2 . . 118.1(3) ?
    C17 C10 N2 . . 119.2(3) ?
    C13 C11 C10 . . 117.2(3) ?
    C13 C11 C12 . . 119.9(3) ?
    C10 C11 C12 . . 122.9(3) ?
    C11 C12 H12A . . 109.5 ?
    C11 C12 H12B . . 109.5 ?
    H12A C12 H12B . . 109.5 ?
    C11 C12 H12C . . 109.5 ?
    H12A C12 H12C . . 109.5 ?
    H12B C12 H12C . . 109.5 ?
    C14 C13 C11 . . 122.6(4) ?
    C14 C13 H13A . . 118.7 ?
    C11 C13 H13A . . 118.7 ?
    C13 C14 C16 . . 117.9(3) ?
    C13 C14 C15 . . 120.2(4) ?
    C16 C14 C15 . . 121.8(4) ?
    C14 C15 H15A . . 109.5 ?
    C14 C15 H15B . . 109.5 ?
    H15A C15 H15B . . 109.5 ?
    C14 C15 H15C . . 109.5 ?
    H15A C15 H15C . . 109.5 ?
    H15B C15 H15C . . 109.5 ?
    C14 C16 C17 . . 123.1(3) ?
    C14 C16 H16A . . 118.5 ?
    C17 C16 H16A . . 118.5 ?
    C16 C17 C10 . . 116.5(3) ?
    C16 C17 C18 . . 120.5(3) ?
    C10 C17 C18 . . 123.0(3) ?
    C17 C18 H18A . . 109.5 ?
    C17 C18 H18B . . 109.5 ?
    H18A C18 H18B . . 109.5 ?
    C17 C18 H18C . . 109.5 ?
    H18A C18 H18C . . 109.5 ?
    H18B C18 H18C . . 109.5 ?
    C20 C19 H19A . . 109.5 ?
    C20 C19 H19B . . 109.5 ?
    H19A C19 H19B . . 109.5 ?
    C20 C19 H19C . . 109.5 ?
    H19A C19 H19C . . 109.5 ?
    H19B C19 H19C . . 109.5 ?
    C21 C20 C27 . . 117.7(3) ?
    C21 C20 C19 . . 121.2(4) ?
    C27 C20 C19 . . 121.1(4) ?
    C20 C21 C22 . . 123.3(3) ?
    C20 C21 H21A . . 118.4 ?
    C22 C21 H21A . . 118.4 ?
    C21 C22 C24 . . 116.8(3) ?
    C21 C22 C23 . . 120.0(3) ?
    C24 C22 C23 . . 123.2(3) ?
    C22 C23 H23A . . 109.5 ?
    C22 C23 H23B . . 109.5 ?
    H23A C23 H23B . . 109.5 ?
    C22 C23 H23C . . 109.5 ?
    H23A C23 H23C . . 109.5 ?
    H23B C23 H23C . . 109.5 ?
    C22 C24 C25 . . 122.1(3) ?
    C22 C24 N3 . . 118.7(3) ?
    C25 C24 N3 . . 119.2(3) ?
    C27 C25 C24 . . 117.7(4) ?
    C27 C25 C26 . . 120.4(3) ?
    C24 C25 C26 . . 121.9(3) ?
    C25 C26 H26A . . 109.5 ?
    C25 C26 H26B . . 109.5 ?
    H26A C26 H26B . . 109.5 ?
    C25 C26 H26C . . 109.5 ?
    H26A C26 H26C . . 109.5 ?
    H26B C26 H26C . . 109.5 ?
    C25 C27 C20 . . 122.3(4) ?
    C25 C27 H27A . . 118.9 ?
    C20 C27 H27A . . 118.9 ?
    C30 C28 C31 . . 117.8(3) ?
    C30 C28 C29 . . 120.6(3) ?
    C31 C28 C29 . . 121.6(4) ?
    C28 C29 H29A . . 109.5 ?
    C28 C29 H29B . . 109.5 ?
    H29A C29 H29B . . 109.5 ?
    C28 C29 H29C . . 109.5 ?
    H29A C29 H29C . . 109.5 ?
    H29B C29 H29C . . 109.5 ?
    C28 C30 C35 . . 122.5(3) ?
    C28 C30 H30A . . 118.7 ?
    C35 C30 H30A . . 118.8 ?
    C32 C31 C28 . . 122.7(3) ?
    C32 C31 H31A . . 118.6 ?
    C28 C31 H31A . . 118.6 ?
    C31 C32 C34 . . 117.8(3) ?
    C31 C32 C33 . . 120.7(3) ?
    C34 C32 C33 . . 121.4(3) ?
    C32 C33 H33A . . 109.5 ?
    C32 C33 H33B . . 109.5 ?
    H33A C33 H33B . . 109.5 ?
    C32 C33 H33C . . 109.5 ?
    H33A C33 H33C . . 109.5 ?
    H33B C33 H33C . . 109.5 ?
    C32 C34 C35 . . 121.7(3) ?
    C32 C34 N4 . . 118.6(3) ?
    C35 C34 N4 . . 119.7(3) ?
    C30 C35 C34 . . 117.4(3) ?
    C30 C35 C36 . . 119.8(3) ?
    C34 C35 C36 . . 122.8(3) ?
    C35 C36 H36A . . 109.5 ?
    C35 C36 H36B . . 109.5 ?
    H36A C36 H36B . . 109.5 ?
    C35 C36 H36C . . 109.5 ?
    H36A C36 H36C . . 109.5 ?
    H36B C36 H36C . . 109.5 ?
    C6 N1 H1D . . 109.5 ?
    C6 N1 H1E . . 109.5 ?
    H1D N1 H1E . . 109.5 ?
    C6 N1 H1F . . 109.5 ?
    H1D N1 H1F . . 109.5 ?
    H1E N1 H1F . . 109.5 ?
    C10 N2 H2A . . 109.5 ?
    C10 N2 H2B . . 109.5 ?
    H2A N2 H2B . . 109.5 ?
    C10 N2 H2C . . 109.5 ?
    H2A N2 H2C . . 109.5 ?
    H2B N2 H2C . . 109.5 ?
    C24 N3 H3A . . 109.5 ?
    C24 N3 H3B . . 109.5 ?
    H3A N3 H3B . . 109.5 ?
    C24 N3 H3C . . 109.5 ?
    H3A N3 H3C . . 109.5 ?
    H3B N3 H3C . . 109.5 ?
    C34 N4 H4A . . 109.5 ?
    C34 N4 H4B . . 109.5 ?
    H4A N4 H4B . . 109.5 ?
    C34 N4 H4C . . 109.5 ?
    H4A N4 H4C . . 109.5 ?
    H4B N4 H4C . . 109.5 ?
    H1WA O1W H1WB . . 108.3 ?
    H2WB O2W H2WA . . 113.3 ?
    O8 S1 O5 . . 111.70(18) ?
    O8 S1 O6 . . 108.90(16) ?
    O5 S1 O6 . . 108.93(18) ?
    O8 S1 O7 . . 110.91(17) ?
    O5 S1 O7 . . 108.42(16) ?
    O6 S1 O7 . . 107.89(18) ?
    O3 S2 O1 . . 111.13(19) ?
    O3 S2 O4 . . 111.42(17) ?
    O1 S2 O4 . . 109.19(15) ?
    O3 S2 O2 . . 109.28(16) ?
    O1 S2 O2 . . 108.40(17) ?
    O4 S2 O2 . . 107.31(18) ?
loop_
    _geom_hbond_atom_site_label_D
    _geom_hbond_atom_site_label_H
    _geom_hbond_atom_site_label_A
    _geom_hbond_site_symmetry_A
    _geom_hbond_distance_DH
    _geom_hbond_distance_HA
    _geom_hbond_distance_DA
    _geom_hbond_angle_DHA
    N1 H1D O6 . 0.89 1.81 2.668(4) 161.9
    N1 H1D S1 . 0.89 2.74 3.603(3) 163.6
    N2 H2B O1W . 0.89 2.12 2.834(4) 137.2
    N2 H2C O4 . 0.89 1.88 2.763(4) 172.9
    N2 H2C S2 . 0.89 3.00 3.861(3) 161.9
    N3 H3A O7 . 0.89 1.89 2.761(4) 166.1
    N3 H3B O2W . 0.89 2.12 2.877(4) 141.8
    N4 H4A O7 . 0.89 1.97 2.800(4) 155.4
    N3 H3A S1 . 0.89 3.05 3.858(3) 152.5
    O1W H1WA O1 . 0.78 2.02 2.782(4) 165.3
    O1W H1WB O5 . 0.97 1.82 2.788(4) 173.1
    O1W H1WB S1 . 0.97 2.88 3.805(3) 159.0
    O2W H2WB O5 . 0.80 1.97 2.756(4) 165.8
    O2W H2WB S1 . 0.80 2.99 3.761(3) 161.7
    N1 H1E O2W 1_455 0.89 1.99 2.837(4) 157.5
    N1 H1F O4 2_565 0.89 1.99 2.807(4) 152.6
    N1 H1F S2 2_565 0.89 2.92 3.622(3) 136.6
    N2 H2A O6 2_664 0.89 1.85 2.735(4) 171.0
    N2 H2A S1 2_664 0.89 3.01 3.800(3) 149.1
    N3 H3C O2 2_665 0.89 1.81 2.695(4) 177.6
    N3 H3C S2 2_665 0.89 2.96 3.788(3) 155.5
    N4 H4B O1W 2_665 0.89 1.97 2.842(4) 164.6
    N4 H4C O2 2_565 0.89 1.79 2.683(4) 177.8
    N4 H4C S2 2_565 0.89 2.81 3.616(3) 150.6
    O2W H2WA O1 1_655 0.94 1.86 2.781(4) 167.7
    O2W H2WA S2 1_655 0.94 2.88 3.791(3) 165.4
data_global
_journal_date_recd_electronic     2011-08-22
_journal_date_accepted     2011-09-18
_journal_name_full     'Acta Crystallographica, Section E'
_journal_year     2011
_journal_volume     67
_journal_issue     10
_journal_page_first     o2729
_journal_page_last     o2729
_journal_paper_category     QO
_journal_coeditor_code     ZK2028
_publ_contact_author_name     'Tao Rong*'
_publ_contact_author_address
;
Ordered Matter Science Research Center, Southeast University,
Nanjing 210096, P. R. China
;
_publ_contact_author_email     'rongtao198806@163.com'
_publ_contact_author_fax     '86-25-52090626'
_publ_contact_author_phone     '86-25-52090626'
_publ_section_title
;
Bis(2,4,6-trimethylanilinium) sulfate monohydrate
;
_publ_section_title_footnote     .
loop_
    _publ_author_name
    _publ_author_footnote
    _publ_author_address
    'Rong*, Tao ' .
;
Ordered Matter Science Research Center, Southeast University,
Nanjing 210096, People's Republic of China
;
_publ_section_synopsis     .
