# Supplementary material for: Bis(2,4,6-trimethyl­anilinium) sulfate monohydrate
Source: Acta Crystallogr Sect E Struct Rep Online. 2011 Sep 30;67(Pt 10):o2729. doi: 10.1107/S1600536811038086 (PMC3201497; doi:10.1107/S1600536811038086)
Supplement: Supplementary file 2 [file e-67-o2729-Isup2.hkl]

# 
# h,k,l, Fc-squared, Fo-squared, sigma(Fo-squared) and status flag 
# 
data_I
_shelx_title ' CLJ in Pna2(1)' 
_shelx_refln_list_code          4 
_shelx_F_calc_maximum      271.61 
_exptl_crystal_F_000      1664.00 
_reflns_d_resolution_high  0.7688 
 
loop_ 
 _symmetry_equiv_pos_as_xyz 
 'x, y, z' 
 '-x, -y, z+1/2' 
 'x+1/2, -y+1/2, z' 
 '-x+1/2, y+1/2, z+1/2' 
 
_cell_length_a     7.7414 
_cell_length_b    30.4184 
_cell_length_c    16.9494 
_cell_angle_alpha  90.000 
_cell_angle_beta   90.000 
_cell_angle_gamma  90.000 
 
_shelx_F_squared_multiplier     1.000 
 
loop_ 
 _refln_index_h 
 _refln_index_k 
 _refln_index_l 
 _refln_F_squared_calc 
 _refln_F_squared_meas 
 _refln_F_squared_sigma 
 _refln_observed_status 
   0   0 -22      400.41      325.59     95.95 o 
   0   2 -22        6.62       18.89     36.39 o 
   2   0 -21      122.48       52.64     67.03 o 
   0   1 -21       22.92       24.86     29.49 o 
   1   1 -21       26.99       46.89     39.17 o 
   2   1 -21       97.98      156.13     31.62 o 
   3   1 -21       87.74      101.68     26.60 o 
   1   2 -21       64.58       81.54     34.96 o 
   2   2 -21       10.15        9.20     23.79 o 
   3   2 -21       36.65       23.86     21.27 o 
   0   3 -21        5.90       52.12     65.55 o 
   1   3 -21      101.24      124.06     27.85 o 
   2   3 -21       26.23       58.27     24.10 o 
   1   4 -21        9.50       65.67     31.19 o 
   2   4 -21       14.56       40.94     25.64 o 
   0   5 -21        0.97        3.60     75.11 o 
   1   5 -21       51.54       36.50     20.20 o 
   2   5 -21       58.56       73.99     24.87 o 
   1   6 -21       50.54       62.85     38.99 o 
   2   6 -21       83.13       97.21     27.67 o 
   0   7 -21       15.63       18.97    123.45 o 
   1   7 -21        1.05       78.55     26.64 o 
   2   7 -21       57.96       54.02     22.13 o 
   1   8 -21       74.85       46.89     27.83 o 
   2   8 -21      149.88      170.70     27.77 o 
   0   9 -21       65.89       54.00     62.10 o 
   1   9 -21        4.84      -21.42     28.68 o 
   2   9 -21      241.95      149.08     45.45 o 
   1  10 -21      112.32      133.37     25.97 o 
   0  11 -21      344.82      259.84     42.88 o 
   1  11 -21       80.59       98.45     30.49 o 
   0   0 -20       57.82       38.62     34.28 o 
   2   0 -20      384.92      352.47     53.30 o 
   4   0 -20      143.79       95.68     44.39 o 
   1   1 -20      988.45      834.29    145.13 o 
   2   1 -20        4.10       29.07     28.21 o 
   3   1 -20      160.51      174.32     30.91 o 
   4   1 -20       36.76       22.80     20.39 o 
   0   2 -20       91.84       73.01     32.60 o 
   1   2 -20        6.70       -4.75     29.81 o 
   2   2 -20      271.07      243.23     32.68 o 
   3   2 -20       62.19       49.23     25.92 o 
   4   2 -20      256.40      303.08     38.07 o 
   1   3 -20       78.81       96.49     26.17 o 
   2   3 -20      108.02      120.53     31.27 o 
   3   3 -20      129.85      112.06     28.37 o 
   4   3 -20        1.76       50.26     25.11 o 
   0   4 -20      331.59      331.54    101.53 o 
   1   4 -20        7.15       14.44     28.67 o 
   2   4 -20      238.96      245.29     35.14 o 
   3   4 -20       33.85       95.40     32.74 o 
   4   4 -20      381.06      307.60     41.76 o 
   1   5 -20       74.49       52.61     30.68 o 
   2   5 -20      134.17       88.51     28.75 o 
   3   5 -20       82.31       61.00     23.88 o 
   4   5 -20       34.36       -2.73     29.52 o 
   0   6 -20      290.69      336.62     62.98 o 
   1   6 -20       24.47        6.33     24.64 o 
   2   6 -20      278.82      278.48     51.94 o 
   3   6 -20      140.48      146.09     33.37 o 
   1   7 -20      199.61      142.36     31.46 o 
   2   7 -20      101.54       50.31     23.50 o 
   3   7 -20       56.26       87.80     23.32 o 
   0   8 -20      538.72      546.89     94.35 o 
   1   8 -20        2.28       39.10     23.02 o 
   2   8 -20      176.70      165.89     34.43 o 
   3   8 -20        6.21       37.16     23.82 o 
   1   9 -20       54.46       71.72     22.60 o 
   2   9 -20        8.96      -21.43     33.05 o 
   3   9 -20       10.37        4.80     23.53 o 
   0  10 -20      232.62      231.76     43.72 o 
   1  10 -20        2.08      -27.77     27.77 o 
   2  10 -20      247.47      178.33     41.00 o 
   3  10 -20       81.64       82.05     24.56 o 
   1  11 -20       65.46       80.93     26.37 o 
   2  11 -20       98.67      150.87     25.90 o 
   3  11 -20       55.60       85.03     28.62 o 
   0  12 -20        1.10       14.23     35.47 o 
   1  12 -20       11.94       28.59     20.85 o 
   2  12 -20      254.86      210.44     37.39 o 
   1  13 -20       70.69      102.68     26.46 o 
   2  13 -20      183.16      236.84     55.93 o 
   0  14 -20        6.40       20.11     30.25 o 
   1  14 -20        3.52       35.66     25.58 o 
   2  14 -20       18.75       64.19     32.63 o 
   1  15 -20        3.01       24.29     17.77 o 
   0  16 -20      107.88       55.46     38.95 o 
   1  16 -20        8.92       10.20     28.47 o 
   2   0 -19       48.54       60.62     32.47 o 
   4   0 -19      234.76      220.84     42.79 o 
   0   1 -19       12.78      -21.30     46.65 o 
   1   1 -19        9.91       46.22     30.01 o 
   2   1 -19       37.30       41.12     18.48 o 
   3   1 -19      441.66      467.00     50.45 o 
   4   1 -19        8.33       51.05     25.17 o 
   5   1 -19      664.42      575.07     67.62 o 
   1   2 -19       65.10       90.79     37.34 o 
   2   2 -19       44.83       67.79     25.63 o 
   3   2 -19      331.28      328.44     41.68 o 
   4   2 -19      100.90       99.40     25.91 o 
   5   2 -19        7.64       32.15     36.38 o 
   0   3 -19       88.98      102.63     34.05 o 
   1   3 -19      150.54      152.30     30.81 o 
   2   3 -19       10.11       22.63     25.32 o 
   3   3 -19      518.30      501.82     58.55 o 
   4   3 -19        2.86       45.29     24.72 o 
   5   3 -19      359.70      313.76     45.77 o 
   1   4 -19       32.90       44.46     32.28 o 
   2   4 -19        9.22       43.35     29.65 o 
   3   4 -19       16.55      -10.41     28.07 o 
   4   4 -19       10.22       -5.71     15.89 o 
   0   5 -19      192.49      222.49     63.52 o 
   1   5 -19      102.22      156.39     27.49 o 
   2   5 -19      140.79      103.67     36.75 o 
   3   5 -19      636.19      677.78     82.70 o 
   4   5 -19       39.14       25.05     26.05 o 
   1   6 -19       49.50       21.89     35.46 o 
   2   6 -19       12.13      -17.83     52.89 o 
   3   6 -19       52.02       63.64     29.96 o 
   4   6 -19       17.91       79.74     23.57 o 
   0   7 -19       72.66       95.01     52.65 o 
   1   7 -19       40.54       64.50     45.89 o 
   2   7 -19       88.15      138.23     28.19 o 
   3   7 -19      341.16      319.74     31.33 o 
   4   7 -19        3.31      -26.77     26.77 o 
   1   8 -19       43.93       36.58     20.47 o 
   2   8 -19       15.14       28.87     42.94 o 
   3   8 -19       29.50       48.33     26.34 o 
   4   8 -19       95.92       86.52     23.74 o 
   0   9 -19       12.01       54.34     31.75 o 
   1   9 -19       49.81       59.72     24.31 o 
   2   9 -19      135.28      113.28     31.73 o 
   3   9 -19      128.23      104.12     31.04 o 
   4   9 -19        0.38       56.50     30.68 o 
   1  10 -19        0.72       47.14     23.31 o 
   2  10 -19       16.81       23.97     20.71 o 
   3  10 -19       11.63       60.63     22.10 o 
   4  10 -19       75.44       97.43     31.51 o 
   0  11 -19       59.90       25.77     27.87 o 
   1  11 -19        5.29       29.57     20.75 o 
   2  11 -19       67.86       45.00     35.03 o 
   3  11 -19      146.35      193.81     28.99 o 
   4  11 -19        9.41       -1.33     43.35 o 
   1  12 -19        6.05       16.07     24.66 o 
   2  12 -19      120.94      113.34     28.21 o 
   3  12 -19       92.22       62.59     25.11 o 
   4  12 -19       56.63       63.10     24.74 o 
   0  13 -19      209.80      209.50     38.08 o 
   1  13 -19       14.29       24.72     19.01 o 
   2  13 -19       76.49       87.05     40.51 o 
   3  13 -19      166.32      108.82     51.03 o 
   1  14 -19       40.70       42.36     14.76 o 
   2  14 -19      194.62      132.01     29.92 o 
   3  14 -19      179.76       99.55     30.49 o 
   0  15 -19      544.76      474.64     85.68 o 
   1  15 -19      334.95      296.95     31.58 o 
   2  15 -19       35.13       50.22     22.15 o 
   3  15 -19      362.92      234.18     35.35 o 
   1  16 -19      146.85      159.62     25.04 o 
   2  16 -19       10.19       17.49     18.93 o 
   3  16 -19      100.00      117.85     27.53 o 
   0  17 -19       31.44       82.85     25.22 o 
   1  17 -19       27.78       23.18     24.70 o 
   2  17 -19       61.01       52.60     39.51 o 
   1  18 -19       51.00       20.07     14.52 o 
   2  18 -19       27.24       90.79     18.35 o 
   0  19 -19       20.49       82.32     66.89 o 
   1  19 -19        8.63        4.18     23.23 o 
   0   0 -18     2789.72     2449.08    121.38 o 
   2   0 -18      766.01      765.17     97.21 o 
   4   0 -18      763.68      659.56    113.00 o 
   1   1 -18     1273.68     1382.63    124.17 o 
   2   1 -18       94.95       90.66     28.03 o 
   3   1 -18      309.92      294.00     31.26 o 
   4   1 -18       19.59       30.30     16.11 o 
   5   1 -18      133.90      124.01     26.27 o 
   0   2 -18     1542.85     1498.95    218.15 o 
   1   2 -18        8.35       17.74     28.62 o 
   2   2 -18      853.52      813.92     96.28 o 
   3   2 -18       93.60      145.59     29.88 o 
   4   2 -18      126.48       89.53     28.49 o 
   5   2 -18      108.94       73.84     22.83 o 
   1   3 -18      438.82      503.63     57.32 o 
   2   3 -18      178.46      196.18     32.93 o 
   3   3 -18      321.92      340.98     35.90 o 
   4   3 -18      169.50      235.28     33.37 o 
   5   3 -18       18.40       27.53     16.28 o 
   0   4 -18      891.52      848.79    146.47 o 
   1   4 -18        3.77       60.04     30.93 o 
   2   4 -18      813.37      726.83     80.90 o 
   3   4 -18       19.35       43.48     27.51 o 
   4   4 -18       28.10       34.15     22.92 o 
   5   4 -18        6.99       -8.40     19.70 o 
   1   5 -18      565.57      544.91     52.71 o 
   2   5 -18      159.16      147.97     26.19 o 
   3   5 -18      384.23      329.77     42.26 o 
   4   5 -18      131.16      122.45     36.17 o 
   5   5 -18        1.45       23.41     20.27 o 
   0   6 -18     1598.66     1429.53    263.25 o 
   1   6 -18        3.41       38.07     58.71 o 
   2   6 -18      820.11      802.83     87.72 o 
   3   6 -18      149.76      124.96     33.86 o 
   4   6 -18       17.25       14.97     43.33 o 
   5   6 -18       22.74       18.27     20.64 o 
   1   7 -18       74.50       42.66     22.61 o 
   2   7 -18      158.12      117.54     27.91 o 
   3   7 -18      498.35      606.36     67.45 o 
   4   7 -18       35.57       41.90     25.27 o 
   5   7 -18      226.13      193.89     36.26 o 
   0   8 -18      938.22      960.84    142.71 o 
   1   8 -18       64.80       49.68     19.82 o 
   2   8 -18      719.88      702.51     72.91 o 
   3   8 -18        1.37       53.03     44.35 o 
   4   8 -18      322.89      306.04     40.37 o 
   5   8 -18       62.23       38.84     44.84 o 
   1   9 -18      122.37      112.98     28.19 o 
   2   9 -18       77.70       32.32     17.35 o 
   3   9 -18      271.18      313.66     42.94 o 
   4   9 -18        8.44       24.22     26.94 o 
   5   9 -18      280.00      288.59     36.76 o 
   0  10 -18     1424.75     1293.78    239.04 o 
   1  10 -18      254.10      199.89     36.32 o 
   2  10 -18      345.30      343.37     37.10 o 
   3  10 -18       65.82       67.54     25.60 o 
   4  10 -18      135.52      117.13     25.59 o 
   5  10 -18       45.66       70.02     30.17 o 
   1  11 -18      669.13      681.05     75.43 o 
   2  11 -18       21.26        8.09     33.62 o 
   3  11 -18      221.57      179.31     30.77 o 
   4  11 -18       21.59       33.04     32.91 o 
   5  11 -18      106.55       61.36     35.14 o 
   0  12 -18       54.74       68.59     24.61 o 
   1  12 -18      142.13      105.35     22.63 o 
   2  12 -18       89.23       94.70     19.19 o 
   3  12 -18      206.55      256.42     37.40 o 
   4  12 -18       90.98      143.59     46.45 o 
   1  13 -18      688.12      734.04     73.17 o 
   2  13 -18       12.78       29.24     19.96 o 
   3  13 -18      193.52      112.77     28.92 o 
   4  13 -18       41.57       52.06     33.15 o 
   0  14 -18        1.42       57.80     21.83 o 
   1  14 -18       22.94       37.11     14.58 o 
   2  14 -18       61.06       61.94     41.38 o 
   3  14 -18      241.99      138.97     39.66 o 
   4  14 -18      141.92      110.64     64.78 o 
   1  15 -18      366.11      310.60     44.31 o 
   2  15 -18        7.33       26.87     33.15 o 
   3  15 -18       90.46       69.53     34.82 o 
   4  15 -18       66.91       63.84     22.39 o 
   0  16 -18      120.58       99.55     30.67 o 
   1  16 -18       20.55       22.70     18.47 o 
   2  16 -18      217.57      209.14     44.60 o 
   3  16 -18       15.05      -23.85     27.88 o 
   4  16 -18      203.01      149.30     27.17 o 
   1  17 -18       81.31       86.81     20.42 o 
   2  17 -18      133.27      149.22     29.72 o 
   3  17 -18       39.88      -18.18     43.34 o 
   0  18 -18       13.44       40.82     18.53 o 
   1  18 -18        3.50       28.36     17.64 o 
   2  18 -18       71.60        9.47     21.27 o 
   3  18 -18       40.49       41.38     24.81 o 
   1  19 -18       51.01       96.06     22.59 o 
   2  19 -18       46.37       38.08     21.37 o 
   3  19 -18       34.36       48.60     28.07 o 
   0  20 -18       45.48       56.14     25.50 o 
   1  20 -18       62.18       86.01     21.53 o 
   2  20 -18       31.38       52.77     42.11 o 
   1  21 -18       28.58       40.44     29.36 o 
   2  21 -18       15.77       62.13     23.99 o 
   0  22 -18      607.59      647.95    114.06 o 
   1  22 -18        6.14       41.86     37.99 o 
   2   0 -17      104.00      190.56     76.34 o 
   4   0 -17     1005.69      836.74    148.18 o 
   6   0 -17      212.90      174.20     37.69 o 
   0   1 -17       38.15       59.45     28.13 o 
   1   1 -17       32.26       87.79     25.28 o 
   2   1 -17      145.41      159.21     29.43 o 
   3   1 -17       87.66       53.21     27.89 o 
   4   1 -17       12.97       29.40     26.92 o 
   5   1 -17        3.38       23.25     24.92 o 
   6   1 -17       62.85       64.54     27.67 o 
   1   2 -17       24.26       64.82     30.84 o 
   2   2 -17       35.73       78.88     25.77 o 
   3   2 -17      100.00       98.08     27.14 o 
   4   2 -17      463.73      434.59     51.01 o 
   5   2 -17      167.20      212.10     36.38 o 
   6   2 -17      136.30      118.44     30.95 o 
   0   3 -17       23.87       87.61     33.09 o 
   1   3 -17      144.28      132.07     28.70 o 
   2   3 -17      432.28      426.31     47.04 o 
   3   3 -17      351.84      329.76     35.72 o 
   4   3 -17       20.19       23.07     23.58 o 
   5   3 -17      163.72      155.95     29.87 o 
   6   3 -17       11.69       32.73     24.74 o 
   1   4 -17      218.25      219.36     37.17 o 
   2   4 -17       41.87       18.27     20.40 o 
   3   4 -17       47.58       66.22     31.77 o 
   4   4 -17      215.36      252.77     37.58 o 
   5   4 -17        7.31       31.81     25.01 o 
   6   4 -17      329.12      279.94     45.51 o 
   0   5 -17       18.53       19.19     39.79 o 
   1   5 -17       56.85       38.09     37.26 o 
   2   5 -17       12.21       42.63     24.83 o 
   3   5 -17      755.19      763.43     79.17 o 
   4   5 -17       29.59       43.94     18.37 o 
   5   5 -17      331.77      277.56     38.76 o 
   6   5 -17       15.15      -10.34     37.78 o 
   1   6 -17       37.37       32.52     14.24 o 
   2   6 -17       89.75      111.57     31.06 o 
   3   6 -17       26.53       43.43     19.80 o 
   4   6 -17      296.15      255.78     38.59 o 
   5   6 -17       79.35       65.70     27.31 o 
   6   6 -17      549.39      448.49     56.80 o 
   0   7 -17       30.23       77.32     38.39 o 
   1   7 -17      177.13      206.31     37.22 o 
   2   7 -17       38.53       23.94     41.78 o 
   3   7 -17      306.25      282.79     46.54 o 
   4   7 -17       18.20       34.69     29.74 o 
   5   7 -17       60.02       31.10     32.84 o 
   6   7 -17       27.93       29.95     19.87 o 
   1   8 -17       36.89       33.67     25.38 o 
   2   8 -17       56.85       28.05     25.88 o 
   3   8 -17        7.16        3.58     20.30 o 
   4   8 -17     1088.24     1136.30    370.38 o 
   5   8 -17        0.67       37.73     40.79 o 
   6   8 -17      334.17      259.86     46.69 o 
   0   9 -17      102.71      117.28     37.54 o 
   1   9 -17       61.62       27.81     33.26 o 
   2   9 -17      155.81      214.55     29.68 o 
   3   9 -17      134.12      191.08     33.95 o 
   4   9 -17      106.40       64.33     22.73 o 
   5   9 -17        5.19       48.33     32.32 o 
   1  10 -17      201.11      162.13     30.25 o 
   2  10 -17       76.41       72.70     27.67 o 
   3  10 -17        5.66       34.18     26.89 o 
   4  10 -17      444.15      360.72     40.46 o 
   5  10 -17       18.54       40.74     29.55 o 
   0  11 -17       27.45       57.74     33.33 o 
   1  11 -17        8.58       35.25     17.78 o 
   2  11 -17      771.50      740.82     69.98 o 
   3  11 -17      243.11      202.96     35.76 o 
   4  11 -17      163.63      128.80     35.32 o 
   5  11 -17       45.65      129.64     28.07 o 
   1  12 -17       78.32       60.29     17.40 o 
   2  12 -17      389.75      418.03     36.33 o 
   3  12 -17       31.99       39.34     19.57 o 
   4  12 -17      148.37      163.55     38.47 o 
   5  12 -17        2.90       57.77     28.86 o 
   0  13 -17       90.60       95.61     26.79 o 
   1  13 -17       23.68       40.67     18.23 o 
   2  13 -17      174.41      168.13     25.36 o 
   3  13 -17       15.08       57.68     17.33 o 
   4  13 -17       25.95        1.00     41.95 o 
   5  13 -17       47.96       86.43     25.95 o 
   1  14 -17       39.52       32.87     15.75 o 
   2  14 -17      275.54      250.72     35.77 o 
   3  14 -17       29.04       13.97     25.66 o 
   4  14 -17      115.77      142.90     31.35 o 
   5  14 -17       45.19       45.62     35.82 o 
   0  15 -17      303.78      329.90     59.30 o 
   1  15 -17       11.79       21.87     22.97 o 
   2  15 -17       20.94       42.44     16.84 o 
   3  15 -17       42.08       50.37     23.61 o 
   4  15 -17        9.65       51.11     27.00 o 
   5  15 -17       54.39      112.00     33.71 o 
   1  16 -17       86.76       81.83     17.82 o 
   2  16 -17       15.96       75.43     32.25 o 
   3  16 -17       55.55       48.54     22.74 o 
   4  16 -17      212.33      240.86     34.11 o 
   0  17 -17       87.17      111.26     39.30 o 
   1  17 -17       41.13       56.32     15.55 o 
   2  17 -17      258.27      330.19     42.07 o 
   3  17 -17        1.90       36.78     26.15 o 
   4  17 -17       89.25       82.02     28.33 o 
   1  18 -17       16.68       20.53     14.97 o 
   2  18 -17       80.91       98.63     24.59 o 
   3  18 -17        2.42       54.88     23.89 o 
   4  18 -17      115.93      160.91     27.38 o 
   0  19 -17      189.65      181.51     31.69 o 
   1  19 -17        8.35      -23.18     23.18 o 
   2  19 -17      181.21      178.20     35.41 o 
   3  19 -17        9.27      -26.93     34.80 o 
   4  19 -17       99.85      120.55     29.33 o 
   1  20 -17        2.65        6.75     20.63 o 
   2  20 -17       75.88       76.45     29.82 o 
   3  20 -17       33.81       18.99     23.15 o 
   0  21 -17      169.47      124.39     51.81 o 
   1  21 -17       14.96       24.42     19.94 o 
   2  21 -17       18.95       18.72     27.09 o 
   3  21 -17       72.99       81.09     22.91 o 
   1  22 -17       76.10      114.30     18.72 o 
   2  22 -17       35.94       35.37     34.67 o 
   3  22 -17       73.94       73.54     19.73 o 
   0  23 -17      160.54      190.75     29.80 o 
   1  23 -17       28.72       67.20     18.83 o 
   2  23 -17      168.58      192.58     23.52 o 
   1  24 -17       60.28       98.75     25.91 o 
   0  25 -17       24.73       23.57     15.15 o 
   0   0 -16       55.22       62.39     48.05 o 
   2   0 -16        7.24       28.86     52.57 o 
   4   0 -16      826.50      758.05    101.54 o 
   6   0 -16       51.72       85.33     37.18 o 
   1   1 -16     1787.27     1729.52    124.20 o 
   2   1 -16      225.73      190.64     31.59 o 
   3   1 -16       79.53       70.73     27.33 o 
   4   1 -16       74.22       59.23     20.68 o 
   5   1 -16       60.19       99.63     26.85 o 
   6   1 -16       59.43       93.13     24.75 o 
   0   2 -16       88.77      110.40     42.05 o 
   1   2 -16       47.40       45.58     23.31 o 
   2   2 -16      242.52      274.17     30.85 o 
   3   2 -16      444.45      391.40     45.82 o 
   4   2 -16      221.34      221.52     44.08 o 
   5   2 -16      236.95      229.27     39.34 o 
   6   2 -16      189.21      138.13     36.21 o 
   1   3 -16     3139.59     3412.98    125.63 o 
   2   3 -16      242.76      181.62     30.55 o 
   3   3 -16     1327.51     1190.42    123.93 o 
   4   3 -16       88.71       66.11     31.09 o 
   5   3 -16      210.76      230.78     40.25 o 
   6   3 -16       98.19      132.25     28.67 o 
   0   4 -16      801.27      730.94     98.65 o 
   1   4 -16      492.57      454.68     51.05 o 
   2   4 -16      439.71      425.74     65.31 o 
   3   4 -16      143.91      177.83     39.53 o 
   4   4 -16      264.44      287.59     37.57 o 
   5   4 -16       12.05       13.06     21.41 o 
   6   4 -16      310.38      247.57     36.62 o 
   1   5 -16     1497.51     1506.20     65.32 o 
   2   5 -16      236.11      208.79     32.87 o 
   3   5 -16     1581.59     1583.29     70.63 o 
   4   5 -16      333.05      324.93     38.44 o 
   5   5 -16      582.38      599.68     61.69 o 
   6   5 -16        7.08       74.00     22.45 o 
   0   6 -16       38.41       30.44     69.13 o 
   1   6 -16      153.71      133.17     36.48 o 
   2   6 -16      105.17      140.68     33.24 o 
   3   6 -16      218.00      169.80     45.84 o 
   4   6 -16      103.89      121.15     33.35 o 
   5   6 -16      173.62      131.31     33.33 o 
   6   6 -16       55.48       59.24     27.05 o 
   1   7 -16      742.93      689.21     58.71 o 
   2   7 -16      128.82      121.98     27.01 o 
   3   7 -16      683.01      706.04     71.91 o 
   4   7 -16      482.36      443.44     55.01 o 
   5   7 -16      422.80      399.12     44.08 o 
   6   7 -16        7.18       73.88     34.84 o 
   0   8 -16     2771.19     2496.76     95.48 o 
   1   8 -16        5.53       -2.31     24.73 o 
   2   8 -16      370.03      367.89     46.32 o 
   3   8 -16        4.90       -7.51     27.99 o 
   4   8 -16       25.91       13.68     41.01 o 
   5   8 -16       63.71      115.04     42.95 o 
   6   8 -16       48.60       13.02     26.38 o 
   1   9 -16      379.03      354.72     33.27 o 
   2   9 -16      925.97      846.64     78.70 o 
   3   9 -16      350.86      401.11     61.16 o 
   4   9 -16      230.96      202.76     35.94 o 
   5   9 -16      154.94      132.44     40.37 o 
   6   9 -16       16.64       22.72     30.28 o 
   0  10 -16      665.68      659.48     88.58 o 
   1  10 -16      115.54      111.96     20.41 o 
   2  10 -16      294.32      289.94     32.06 o 
   3  10 -16       66.11       97.42     24.94 o 
   4  10 -16      323.12      323.80     44.30 o 
   5  10 -16       30.14      -31.64     35.63 o 
   6  10 -16       39.49       72.99     50.34 o 
   1  11 -16       50.85       71.65     20.15 o 
   2  11 -16      152.05      135.80     25.56 o 
   3  11 -16      572.47      505.16     42.26 o 
   4  11 -16      247.30      236.38     34.33 o 
   5  11 -16      178.74      179.70     44.01 o 
   6  11 -16       47.98       21.82     38.89 o 
   0  12 -16      178.33      227.53     48.08 o 
   1  12 -16      184.65      123.07     19.05 o 
   2  12 -16      290.34      278.34     36.02 o 
   3  12 -16       26.68       39.55     16.81 o 
   4  12 -16       82.91       70.95     28.92 o 
   5  12 -16       54.05       65.27     23.70 o 
   6  12 -16       12.47       21.05     39.67 o 
   1  13 -16      930.88      800.18     64.13 o 
   2  13 -16       68.64       80.43     20.64 o 
   3  13 -16      640.91      605.65     53.58 o 
   4  13 -16      309.56      284.65     40.06 o 
   5  13 -16      111.87      132.01     33.36 o 
   6  13 -16        3.56       42.13     42.67 o 
   0  14 -16      486.41      468.36     54.66 o 
   1  14 -16        3.53       30.13     13.90 o 
   2  14 -16      268.26      268.80     29.32 o 
   3  14 -16      158.77      159.71     28.32 o 
   4  14 -16       81.56      120.03     28.11 o 
   5  14 -16      276.44      200.53     23.34 o 
   1  15 -16     1257.27     1188.99     58.44 o 
   2  15 -16       12.57       57.98     21.44 o 
   3  15 -16      233.72      199.87     31.92 o 
   4  15 -16       52.10       19.84     33.50 o 
   5  15 -16      142.23      135.26     32.32 o 
   0  16 -16      498.68      612.66     62.86 o 
   1  16 -16      135.03      133.11     19.88 o 
   2  16 -16       95.53      125.50     22.21 o 
   3  16 -16      447.93      483.77     53.43 o 
   4  16 -16      245.45      197.38     36.92 o 
   5  16 -16      356.07      322.28     55.62 o 
   1  17 -16      544.17      537.73     41.83 o 
   2  17 -16       28.50       28.91     19.91 o 
   3  17 -16       88.39      111.71     29.66 o 
   4  17 -16       15.60       79.50     25.45 o 
   5  17 -16        3.80       35.36     20.61 o 
   0  18 -16      626.35      703.24     89.46 o 
   1  18 -16      175.30      161.87     21.60 o 
   2  18 -16      282.58      248.71     34.16 o 
   3  18 -16      505.68      501.69     55.38 o 
   4  18 -16        6.51       30.73     20.07 o 
   5  18 -16      160.13      123.59     27.29 o 
   1  19 -16      578.43      579.80     44.80 o 
   2  19 -16       57.14       62.69     22.22 o 
   3  19 -16      231.64      229.25     36.25 o 
   4  19 -16       35.83       20.83     26.72 o 
   0  20 -16      443.05      392.47     47.24 o 
   1  20 -16      429.45      408.74     32.50 o 
   2  20 -16      112.64      120.19     26.80 o 
   3  20 -16      716.67      646.93     91.45 o 
   4  20 -16       20.42       80.71     26.53 o 
   1  21 -16      201.11      202.95     26.36 o 
   2  21 -16       60.76       62.05     25.76 o 
   3  21 -16      636.94      593.74     74.31 o 
   4  21 -16       41.56       55.66     27.92 o 
   0  22 -16      324.49      393.77     53.66 o 
   1  22 -16       57.96       44.63     20.19 o 
   2  22 -16        6.29       20.16     21.25 o 
   3  22 -16      460.90      366.30     49.05 o 
   4  22 -16       87.93      118.52     25.62 o 
   1  23 -16       49.51       89.61     27.35 o 
   2  23 -16        9.80        2.81     24.67 o 
   3  23 -16      168.97      139.52     32.29 o 
   0  24 -16       23.86       74.71     27.85 o 
   1  24 -16        1.11       16.98     27.21 o 
   2  24 -16       13.35       44.76     32.49 o 
   3  24 -16      397.04      359.45     39.78 o 
   1  25 -16      226.75      198.46     64.59 o 
   2  25 -16        1.05       31.33     30.91 o 
   0  26 -16        7.47       22.95     34.89 o 
   1  26 -16       14.58       34.37     39.31 o 
   2  26 -16        2.07       32.01     27.14 o 
   2   0 -15      182.28       93.76     28.77 o 
   4   0 -15      136.22      110.30     40.54 o 
   6   0 -15      128.09      108.72     35.69 o 
   0   1 -15      186.15      315.42     55.35 o 
   1   1 -15       16.71       76.47     33.69 o 
   2   1 -15      375.71      385.99     43.91 o 
   3   1 -15      118.55       90.43     24.77 o 
   4   1 -15      117.02       62.29     36.84 o 
   5   1 -15      450.89      469.06     55.11 o 
   6   1 -15       33.78       78.28     21.06 o 
   7   1 -15      378.82      378.42     50.52 o 
   1   2 -15      584.11      598.13     60.98 o 
   2   2 -15       91.83       90.42     28.64 o 
   3   2 -15      257.89      271.37     36.06 o 
   4   2 -15      172.26      209.11     42.93 o 
   5   2 -15      178.27      168.51     21.61 o 
   6   2 -15       71.19       86.79     28.54 o 
   7   2 -15       45.45       46.96     23.00 o 
   0   3 -15      279.52      339.12     47.99 o 
   1   3 -15      326.34      286.33     35.76 o 
   2   3 -15      158.79      197.68     36.13 o 
   3   3 -15      596.26      588.95     65.12 o 
   4   3 -15       14.25       26.39     21.42 o 
   5   3 -15      316.81      299.87     44.27 o 
   6   3 -15       82.20       19.04     24.05 o 
   7   3 -15      400.89      375.96     49.97 o 
   1   4 -15      206.63      176.88     33.80 o 
   2   4 -15       47.13       32.02     20.97 o 
   3   4 -15       39.15       28.12     21.85 o 
   4   4 -15       49.38       37.08     22.43 o 
   5   4 -15       67.58       41.13     26.67 o 
   6   4 -15       81.71       53.69     18.86 o 
   7   4 -15       30.59       14.16     27.92 o 
   0   5 -15      618.92      570.07     71.49 o 
   1   5 -15       11.59       38.92     39.04 o 
   2   5 -15      516.35      496.08     60.14 o 
   3   5 -15      431.21      453.96     53.55 o 
   4   5 -15      118.26       90.87     24.51 o 
   5   5 -15      216.60      200.25     26.58 o 
   6   5 -15       53.04       67.91     21.16 o 
   7   5 -15      143.28      143.10     46.83 o 
   1   6 -15      950.18     1040.70    102.57 o 
   2   6 -15      104.52       60.22     25.22 o 
   3   6 -15      754.87      762.70     74.74 o 
   4   6 -15      167.62      177.79     47.57 o 
   5   6 -15       45.36       24.91     41.42 o 
   6   6 -15      115.95       97.59     21.04 o 
   7   6 -15       11.95       61.83     30.77 o 
   0   7 -15       51.60        8.84     40.82 o 
   1   7 -15       12.78       26.10     11.82 o 
   2   7 -15      197.11      123.46     25.85 o 
   3   7 -15       88.19       64.17     45.14 o 
   4   7 -15       13.41       50.14     32.86 o 
   5   7 -15       42.50       62.92     20.36 o 
   6   7 -15       48.77       69.13     32.01 o 
   7   7 -15      162.35      143.17     39.93 o 
   1   8 -15      577.84      562.30     47.54 o 
   2   8 -15      453.15      461.67     40.19 o 
   3   8 -15      384.41      363.21     41.10 o 
   4   8 -15       64.70       57.67     20.84 o 
   5   8 -15       10.25       26.14     22.21 o 
   6   8 -15       92.04       75.79     24.57 o 
   7   8 -15       17.90      111.98     32.93 o 
   0   9 -15      270.89      286.11     35.73 o 
   1   9 -15       29.07       46.66     13.65 o 
   2   9 -15      127.29      106.27     18.25 o 
   3   9 -15        2.20       61.73     17.76 o 
   4   9 -15        9.05       26.86     28.29 o 
   5   9 -15      115.26       59.97     26.26 o 
   6   9 -15       53.90       31.40     37.53 o 
   7   9 -15      260.67      199.52     39.48 o 
   1  10 -15      160.28      162.03     23.50 o 
   2  10 -15       41.90       43.89     26.02 o 
   3  10 -15       36.32       70.33     18.02 o 
   4  10 -15      123.71      150.34     25.03 o 
   5  10 -15       21.39       38.17     26.45 o 
   6  10 -15       43.88       47.19     35.37 o 
   0  11 -15       10.52       27.52     22.33 o 
   1  11 -15      274.19      250.12     28.26 o 
   2  11 -15       34.38       32.35     13.16 o 
   3  11 -15      206.51      200.09     32.46 o 
   4  11 -15       42.31       46.95     17.02 o 
   5  11 -15      418.31      397.64     42.89 o 
   6  11 -15       44.27       40.18     47.78 o 
   1  12 -15      119.87      124.28     21.62 o 
   2  12 -15       26.83       43.67     11.58 o 
   3  12 -15       41.70       81.90     24.14 o 
   4  12 -15       64.78       36.06     33.92 o 
   5  12 -15       12.29      -15.99     27.20 o 
   6  12 -15       31.95       72.69     30.56 o 
   0  13 -15        7.97       58.67     23.94 o 
   1  13 -15        0.11       10.65     13.18 o 
   2  13 -15        0.70       35.20     21.24 o 
   3  13 -15      195.36      222.47     33.73 o 
   4  13 -15       88.81       61.33     26.17 o 
   5  13 -15      509.50      571.04     73.87 o 
   6  13 -15       57.63      136.36     41.36 o 
   1  14 -15      279.68      274.96     28.90 o 
   2  14 -15       30.38       64.68     16.37 o 
   3  14 -15      100.22       63.67     32.79 o 
   4  14 -15       64.52       98.12     46.65 o 
   5  14 -15       62.14       33.11     39.04 o 
   6  14 -15       22.21       53.88     30.73 o 
   0  15 -15       53.72       43.92     31.45 o 
   1  15 -15       19.89       37.81     17.10 o 
   2  15 -15       31.51       47.48     15.58 o 
   3  15 -15       31.91       41.68     17.57 o 
   4  15 -15       46.23       79.03     25.79 o 
   5  15 -15      300.98      259.38     45.88 o 
   6  15 -15       55.20       81.19     26.90 o 
   1  16 -15      100.43       99.45     20.52 o 
   2  16 -15       14.91       52.39     15.47 o 
   3  16 -15      432.52      378.45     53.29 o 
   4  16 -15       23.73       68.94     23.79 o 
   5  16 -15       65.07       55.90     23.20 o 
   6  16 -15      104.39      150.37     43.36 o 
   0  17 -15       11.52       -0.27     25.80 o 
   1  17 -15       41.36       54.32     23.45 o 
   2  17 -15        4.92       24.97     25.14 o 
   3  17 -15       33.68        9.78     35.78 o 
   4  17 -15       74.66       57.29     21.60 o 
   5  17 -15       78.81      129.22     31.70 o 
   1  18 -15       66.25       64.75     15.32 o 
   2  18 -15      216.79      207.61     26.07 o 
   3  18 -15      128.38      118.94     26.41 o 
   4  18 -15      125.55      150.73     37.07 o 
   5  18 -15       44.90       75.89     25.28 o 
   0  19 -15       67.89       93.36     29.35 o 
   1  19 -15       78.79       87.74     19.10 o 
   2  19 -15       28.87       50.72     19.20 o 
   3  19 -15      344.30      322.23     35.94 o 
   4  19 -15       30.20       89.51     25.84 o 
   5  19 -15      105.78       64.62     22.28 o 
   1  20 -15      156.26      180.10     26.24 o 
   2  20 -15       66.87       23.39     15.29 o 
   3  20 -15      321.66      386.98     51.91 o 
   4  20 -15      149.63      211.60     32.11 o 
   5  20 -15       16.27       47.83     21.76 o 
   0  21 -15      352.75      354.46     59.81 o 
   1  21 -15      229.45      221.22     24.84 o 
   2  21 -15       37.59       66.62     18.37 o 
   3  21 -15      115.32       61.52     21.25 o 
   4  21 -15       78.09       75.44     24.63 o 
   5  21 -15      138.15      140.53     27.65 o 
   1  22 -15      761.66      766.29     69.60 o 
   2  22 -15        4.61        4.72     22.97 o 
   3  22 -15       83.45      125.64     26.61 o 
   4  22 -15       63.74       46.54     19.95 o 
   0  23 -15       11.58       92.84     25.22 o 
   1  23 -15      121.99       93.46     16.67 o 
   2  23 -15       25.38       56.55     16.72 o 
   3  23 -15       73.62       96.06     23.89 o 
   4  23 -15       29.64       65.44     20.97 o 
   1  24 -15      131.19      133.19     23.36 o 
   2  24 -15       28.40       32.84     24.06 o 
   3  24 -15       34.48       65.58     29.90 o 
   4  24 -15      106.83       70.94     24.64 o 
   0  25 -15       13.74       80.53     23.73 o 
   1  25 -15       11.51       25.05     29.98 o 
   2  25 -15       58.40       63.03     18.18 o 
   3  25 -15      163.73      129.71     36.04 o 
   1  26 -15      206.55      267.09     39.57 o 
   2  26 -15       10.86       39.69     20.13 o 
   3  26 -15       77.88       46.64     22.22 o 
   0  27 -15        2.60        8.91     16.48 o 
   1  27 -15        4.34       -0.68     20.04 o 
   2  27 -15       84.36       75.16     25.14 o 
   1  28 -15      323.72      248.99     26.45 o 
   0   0 -14     9195.38     9153.92    634.45 o 
   2   0 -14     3607.93     3680.81    164.23 o 
   4   0 -14     1717.40     1754.20    105.55 o 
   6   0 -14       75.43      127.69     31.81 o 
   1   1 -14     1789.68     1820.54    114.13 o 
   2   1 -14      252.83      222.88     37.31 o 
   3   1 -14      672.88      655.53     63.58 o 
   4   1 -14       20.11       27.21     21.00 o 
   5   1 -14       91.98       70.61     27.78 o 
   6   1 -14        9.58       52.31     21.54 o 
   7   1 -14      314.17      288.49     31.64 o 
   0   2 -14     2291.74     2336.15    147.27 o 
   1   2 -14     1121.46     1124.77    143.58 o 
   2   2 -14     3199.00     3196.85    127.39 o 
   3   2 -14      218.65      214.15     36.18 o 
   4   2 -14      430.77      490.76     48.97 o 
   5   2 -14       43.87       52.14     20.47 o 
   6   2 -14        7.63       19.77     24.85 o 
   7   2 -14       56.74      -19.55     28.31 o 
   1   3 -14        3.76       -1.26     36.14 o 
   2   3 -14      201.53      222.01     44.89 o 
   3   3 -14      249.81      259.04     35.12 o 
   4   3 -14       44.30       24.99     18.74 o 
   5   3 -14      179.56      213.81     36.76 o 
   6   3 -14      177.69      146.91     34.73 o 
   7   3 -14       61.78       83.84     24.22 o 
   0   4 -14     1010.46     1119.79    174.92 o 
   1   4 -14      176.40      217.73     32.09 o 
   2   4 -14     1401.63     1449.41     90.74 o 
   3   4 -14      279.53      274.75     36.75 o 
   4   4 -14      291.09      285.71     33.36 o 
   5   4 -14      233.52      255.80     45.27 o 
   6   4 -14       18.71       57.23     31.85 o 
   7   4 -14       15.00       28.55     22.81 o 
   1   5 -14     3335.46     3467.97    122.12 o 
   2   5 -14      830.65      787.34     76.11 o 
   3   5 -14       46.64       36.78     26.78 o 
   4   5 -14       21.83       50.00     24.82 o 
   5   5 -14      181.88      158.15     29.14 o 
   6   5 -14       72.79       93.28     22.74 o 
   7   5 -14       22.00       91.31     26.68 o 
   0   6 -14    13595.03    14485.08    830.85 o 
   1   6 -14     2087.93     2073.79     62.83 o 
   2   6 -14     2093.06     1997.71     68.96 o 
   3   6 -14     1064.00      891.68     78.23 o 
   4   6 -14      262.21      240.47     33.64 o 
   5   6 -14       39.59       65.66     30.72 o 
   6   6 -14       94.51       79.34     19.59 o 
   7   6 -14        5.12       67.18     27.49 o 
   1   7 -14       65.70       68.68     19.15 o 
   2   7 -14      128.09       54.33     14.17 o 
   3   7 -14      799.49      754.62     72.82 o 
   4   7 -14       22.51       21.39     18.20 o 
   5   7 -14       14.98       46.71     22.37 o 
   6   7 -14       48.02       41.27     26.60 o 
   7   7 -14       72.17       82.31     27.72 o 
   0   8 -14     6760.19     6800.63    233.51 o 
   1   8 -14       93.38      110.15     18.90 o 
   2   8 -14     3895.24     3663.23     78.83 o 
   3   8 -14      536.68      547.63     53.16 o 
   4   8 -14      355.33      383.97     44.65 o 
   5   8 -14      222.16      194.35     25.06 o 
   6   8 -14       75.94       43.40     38.40 o 
   7   8 -14       24.13       70.02     28.41 o 
   1   9 -14       16.89       41.79     12.96 o 
   2   9 -14      515.89      450.21     34.78 o 
   3   9 -14      246.73      310.83     31.25 o 
   4   9 -14      163.58      143.98     27.31 o 
   5   9 -14      148.65      138.45     31.07 o 
   6   9 -14       57.67       94.22     25.75 o 
   7   9 -14       37.79      104.00     30.57 o 
   0  10 -14     4823.59     4762.74    168.15 o 
   1  10 -14      485.45      439.14     31.79 o 
   2  10 -14     2467.24     2467.92     62.25 o 
   3  10 -14      230.76      231.47     29.25 o 
   4  10 -14      375.55      436.04     42.00 o 
   5  10 -14      266.78      214.91     24.86 o 
   6  10 -14       12.90      112.03     37.90 o 
   7  10 -14       55.41       61.04     23.77 o 
   1  11 -14     2158.01     2112.06     60.81 o 
   2  11 -14      217.30      156.66     21.40 o 
   3  11 -14       19.03        2.64     20.73 o 
   4  11 -14      164.00      146.76     24.90 o 
   5  11 -14       36.69      -28.45     29.46 o 
   6  11 -14       25.12       55.73     24.76 o 
   7  11 -14       18.49       57.38     25.97 o 
   0  12 -14     1767.14     1778.96     69.44 o 
   1  12 -14       81.48       60.97     15.80 o 
   2  12 -14     1978.23     2056.07     60.33 o 
   3  12 -14      971.13      885.18     36.57 o 
   4  12 -14      523.71      501.53     39.31 o 
   5  12 -14       90.88      106.52     24.13 o 
   6  12 -14       10.10       50.89     28.34 o 
   7  12 -14       18.07       72.78     28.79 o 
   1  13 -14      973.85     1118.21     57.93 o 
   2  13 -14        9.02       13.06     11.51 o 
   3  13 -14       44.66       60.04     22.82 o 
   4  13 -14       90.99       98.07     37.09 o 
   5  13 -14       11.85       12.13     29.60 o 
   6  13 -14       21.47       39.82     19.42 o 
   7  13 -14      133.28      135.23     30.95 o 
   0  14 -14      979.74      965.62     74.62 o 
   1  14 -14       55.09       63.34     18.23 o 
   2  14 -14     1057.46     1142.72     28.36 o 
   3  14 -14      545.30      504.15     38.61 o 
   4  14 -14      246.59      270.18     37.28 o 
   5  14 -14      109.56       91.01     23.13 o 
   6  14 -14       32.46       61.93     24.09 o 
   1  15 -14      662.05      746.80     54.05 o 
   2  15 -14       20.09       21.48     17.00 o 
   3  15 -14       89.98      129.16     23.80 o 
   4  15 -14       41.12       27.36     24.87 o 
   5  15 -14       33.76       67.10     20.85 o 
   6  15 -14       34.22       29.53     18.71 o 
   0  16 -14      730.69      662.64     62.43 o 
   1  16 -14       43.16       46.72     18.37 o 
   2  16 -14      476.03      465.02     35.69 o 
   3  16 -14      107.62      158.74     33.44 o 
   4  16 -14     1078.10     1105.23     97.13 o 
   5  16 -14       66.05       69.07     22.33 o 
   6  16 -14      127.49       88.72     26.80 o 
   1  17 -14      405.99      378.86     33.11 o 
   2  17 -14      104.46       83.57     17.19 o 
   3  17 -14      105.23       84.17     24.48 o 
   4  17 -14        3.19       51.71     21.88 o 
   5  17 -14      103.54       77.98     26.83 o 
   6  17 -14      229.05      210.69     32.09 o 
   0  18 -14     1025.54     1100.45    114.41 o 
   1  18 -14      112.52      102.13     18.50 o 
   2  18 -14      858.91      818.70     66.56 o 
   3  18 -14      106.16      127.47     28.56 o 
   4  18 -14      583.74      607.86     76.82 o 
   5  18 -14       42.70       42.82     23.72 o 
   6  18 -14      138.55      226.23     33.64 o 
   1  19 -14      288.47      272.87     29.75 o 
   2  19 -14      190.35      154.19     24.69 o 
   3  19 -14       79.50       68.83     19.49 o 
   4  19 -14        4.20       34.84     18.46 o 
   5  19 -14       47.07       54.81     22.43 o 
   6  19 -14      302.95      292.09     34.18 o 
   0  20 -14      197.35      232.60     32.42 o 
   1  20 -14       19.24       22.44     14.01 o 
   2  20 -14      462.73      456.72     39.44 o 
   3  20 -14      247.09      258.09     34.86 o 
   4  20 -14       23.95       37.16     18.19 o 
   5  20 -14       57.66       61.55     23.22 o 
   1  21 -14      271.06      270.15     44.97 o 
   2  21 -14      121.43       68.15     18.86 o 
   3  21 -14        9.71       49.36     18.06 o 
   4  21 -14       83.04       82.79     30.66 o 
   5  21 -14       80.79       74.55     30.06 o 
   0  22 -14      743.94      759.39     74.81 o 
   1  22 -14       76.90       79.32     22.12 o 
   2  22 -14      257.58      219.20     28.88 o 
   3  22 -14      156.88      141.54     31.83 o 
   4  22 -14       67.20       54.87     30.44 o 
   5  22 -14      104.10      149.51     32.19 o 
   1  23 -14        3.93       26.07     12.80 o 
   2  23 -14      212.69      273.66     29.97 o 
   3  23 -14        1.17        1.31     18.30 o 
   4  23 -14      128.26       94.03     26.49 o 
   5  23 -14       48.10       62.42     29.26 o 
   0  24 -14      484.09      549.53     68.37 o 
   1  24 -14       17.96       39.14     15.47 o 
   2  24 -14      238.80      236.65     38.63 o 
   3  24 -14       32.54       61.34     26.57 o 
   4  24 -14      174.87      180.12     37.88 o 
   1  25 -14        7.71       25.01     19.62 o 
   2  25 -14      124.57       93.06     21.04 o 
   3  25 -14        5.17       23.86     22.45 o 
   4  25 -14      139.79      116.53     31.83 o 
   0  26 -14      183.49      168.27     27.36 o 
   1  26 -14        2.47       45.04     16.07 o 
   2  26 -14      142.09      117.82     20.70 o 
   3  26 -14       34.68       73.92     22.04 o 
   4  26 -14      159.46       97.47     43.43 o 
   1  27 -14        1.33       50.78     19.88 o 
   2  27 -14      128.90      133.48     20.39 o 
   3  27 -14       13.60       41.55     22.12 o 
   0  28 -14       11.27       -7.94     21.21 o 
   1  28 -14       44.55       74.67     20.41 o 
   2  28 -14       54.92       36.57     18.32 o 
   3  28 -14        6.11       22.29     32.25 o 
   1  29 -14        7.69       39.33     16.11 o 
   2  29 -14      245.12      261.81     32.81 o 
   0  30 -14       59.01       52.33     23.52 o 
   1  30 -14       70.72       69.83     16.55 o 
   2   0 -13       46.27       22.09     82.54 o 
   4   0 -13     1477.00     1628.28    131.56 o 
   6   0 -13      271.79      170.11     43.70 o 
   8   0 -13       73.91       93.34     42.79 o 
   0   1 -13      181.94      131.73     76.96 o 
   1   1 -13      210.60      170.45     28.57 o 
   2   1 -13      422.11      534.42     50.56 o 
   3   1 -13      140.32      125.76     31.35 o 
   4   1 -13       70.99       62.73     26.43 o 
   5   1 -13      241.39      197.92     36.28 o 
   6   1 -13        9.95       46.29     24.49 o 
   7   1 -13      142.24      134.09     32.13 o 
   8   1 -13       13.21       26.70     18.55 o 
   1   2 -13      159.71      132.57     32.27 o 
   2   2 -13      428.04      481.99     61.58 o 
   3   2 -13      554.38      559.89     47.66 o 
   4   2 -13     1027.38     1007.16     56.71 o 
   5   2 -13       66.79       89.26     24.98 o 
   6   2 -13      164.88      215.42     23.12 o 
   7   2 -13       10.45        9.59     19.53 o 
   8   2 -13      155.66      167.74     30.99 o 
   0   3 -13      233.86      287.52     50.77 o 
   1   3 -13      274.05      265.13     41.92 o 
   2   3 -13      687.54      650.82     58.79 o 
   3   3 -13       85.60       60.10     26.82 o 
   4   3 -13      195.10      215.93     30.47 o 
   5   3 -13      167.79      157.02     29.24 o 
   6   3 -13       27.64       58.90     22.35 o 
   7   3 -13      379.99      343.07     65.98 o 
   8   3 -13       21.26       51.72     28.04 o 
   1   4 -13      740.96      651.09     67.06 o 
   2   4 -13      583.85      591.65     58.72 o 
   3   4 -13      647.52      517.37     48.16 o 
   4   4 -13      318.70      286.07     36.04 o 
   5   4 -13       21.89       22.33     18.27 o 
   6   4 -13      183.68      191.70     29.00 o 
   7   4 -13      144.42      183.97     28.50 o 
   8   4 -13      230.18      147.85     29.63 o 
   0   5 -13      237.38      239.83     36.78 o 
   1   5 -13     2628.08     2641.08     84.31 o 
   2   5 -13      361.77      345.22     32.98 o 
   3   5 -13       53.69       30.35     42.42 o 
   4   5 -13       15.02        8.88     18.68 o 
   5   5 -13      177.14      218.39     35.50 o 
   6   5 -13      142.68      156.30     37.76 o 
   7   5 -13      311.84      253.59     41.51 o 
   8   5 -13       59.62       54.91     23.72 o 
   1   6 -13      877.49      966.64     55.24 o 
   2   6 -13      121.07      149.73     22.19 o 
   3   6 -13      797.87      773.60     78.82 o 
   4   6 -13      316.90      405.86     43.95 o 
   5   6 -13       17.95       -4.63     31.00 o 
   6   6 -13      312.48      318.26     43.97 o 
   7   6 -13       38.17       25.00     24.14 o 
   0   7 -13     1424.49     1509.04     98.00 o 
   1   7 -13       80.35       67.87     15.74 o 
   2   7 -13       23.57       56.71     17.39 o 
   3   7 -13       98.67       71.83     40.93 o 
   4   7 -13       92.64       93.93     25.10 o 
   5   7 -13      244.40      242.03     34.52 o 
   6   7 -13       88.91       83.99     26.40 o 
   7   7 -13      123.77      196.22     36.81 o 
   1   8 -13       52.64       77.18     17.84 o 
   2   8 -13       25.09       33.07     26.24 o 
   3   8 -13      510.57      498.87     46.76 o 
   4   8 -13      932.92      895.60     73.52 o 
   5   8 -13      166.30      150.84     28.81 o 
   6   8 -13      477.32      398.73     42.04 o 
   7   8 -13      116.15       84.29     32.28 o 
   0   9 -13     1136.66     1143.90    109.21 o 
   1   9 -13      425.77      365.92     32.37 o 
   2   9 -13       78.91      175.41     23.50 o 
   3   9 -13      141.54      129.76     27.06 o 
   4   9 -13      366.76      353.94     53.36 o 
   5   9 -13      124.14      133.70     27.75 o 
   6   9 -13      302.45      250.61     34.78 o 
   7   9 -13      132.24       77.80     52.00 o 
   1  10 -13       49.31       46.15     20.61 o 
   2  10 -13      385.35      379.37     41.56 o 
   3  10 -13      411.78      386.94     32.75 o 
   4  10 -13      506.42      537.82     61.24 o 
   5  10 -13       90.89       58.01     17.55 o 
   6  10 -13      389.56      355.45     46.53 o 
   7  10 -13       17.05       25.03     29.13 o 
   0  11 -13      107.68      103.92     26.98 o 
   1  11 -13       58.69       31.75     15.42 o 
   2  11 -13      155.06      137.25     17.75 o 
   3  11 -13       41.91       27.92     16.71 o 
   4  11 -13      361.19      379.31     36.28 o 
   5  11 -13       61.58      105.12     24.66 o 
   6  11 -13      178.14      177.93     44.84 o 
   7  11 -13      107.31      143.45     39.33 o 
   1  12 -13      153.40      157.56     21.77 o 
   2  12 -13      106.42      159.93     22.41 o 
   3  12 -13      105.13       75.85     21.00 o 
   4  12 -13       40.39       89.72     21.76 o 
   5  12 -13        1.95       19.31     22.54 o 
   6  12 -13      265.61      247.71     55.46 o 
   7  12 -13       42.66       76.98     26.97 o 
   0  13 -13       28.08       15.52     24.32 o 
   1  13 -13       25.36       12.06     28.91 o 
   2  13 -13       86.37       91.41     19.06 o 
   3  13 -13      102.12      167.46     26.11 o 
   4  13 -13      168.67      153.81     27.50 o 
   5  13 -13       64.77       98.26     36.89 o 
   6  13 -13      114.28       98.16     28.92 o 
   7  13 -13      125.68      122.77     31.98 o 
   1  14 -13      520.19      511.18     32.59 o 
   2  14 -13       36.05       44.28     13.94 o 
   3  14 -13       39.19       30.84     17.07 o 
   4  14 -13       36.98       45.51     22.47 o 
   5  14 -13      108.72      100.45     33.81 o 
   6  14 -13       88.75       83.49     31.73 o 
   7  14 -13       16.20        6.92     18.63 o 
   0  15 -13       54.90       41.33     17.67 o 
   1  15 -13        8.26      -17.93     17.93 o 
   2  15 -13       15.72       30.39     13.78 o 
   3  15 -13      109.27      128.80     17.69 o 
   4  15 -13       90.50       22.89     36.55 o 
   5  15 -13      689.24      648.45     72.85 o 
   6  15 -13       99.32       55.91     22.83 o 
   7  15 -13      157.66      130.99     33.42 o 
   1  16 -13      144.30      137.01     21.63 o 
   2  16 -13       47.24       74.46     15.69 o 
   3  16 -13      257.44      250.45     26.98 o 
   4  16 -13      200.92      177.19     44.08 o 
   5  16 -13      155.26      114.63     26.99 o 
   6  16 -13      218.17      191.61     36.83 o 
   7  16 -13       32.31       24.74     23.22 o 
   0  17 -13      360.73      285.07     37.36 o 
   1  17 -13      112.65       82.08     17.75 o 
   2  17 -13      123.51      134.48     18.87 o 
   3  17 -13      258.67      251.73     33.41 o 
   4  17 -13       53.90       76.05     23.07 o 
   5  17 -13      695.95      586.21     60.67 o 
   6  17 -13      185.98      143.30     30.93 o 
   1  18 -13        9.33       19.56     14.56 o 
   2  18 -13      213.90      195.68     25.00 o 
   3  18 -13      356.75      384.41     34.73 o 
   4  18 -13      251.78      233.17     33.58 o 
   5  18 -13       31.17       48.53     37.78 o 
   6  18 -13      350.52      283.25     38.95 o 
   0  19 -13       85.90       68.39     28.01 o 
   1  19 -13      120.70       93.47     20.36 o 
   2  19 -13      918.30      886.89     61.65 o 
   3  19 -13      508.59      493.97     50.40 o 
   4  19 -13       81.73      109.27     23.16 o 
   5  19 -13      105.69      122.49     29.65 o 
   6  19 -13      110.11      128.69     24.81 o 
   1  20 -13      118.84       98.58     18.66 o 
   2  20 -13       60.22       64.67     17.52 o 
   3  20 -13       39.58       25.68     18.99 o 
   4  20 -13       16.37       40.70     22.78 o 
   5  20 -13        1.58       46.32     20.04 o 
   6  20 -13      278.48      231.30     47.80 o 
   0  21 -13      576.38      521.57     56.72 o 
   1  21 -13      150.52      160.98     28.61 o 
   2  21 -13       30.78       46.65     16.41 o 
   3  21 -13      349.67      234.78     27.17 o 
   4  21 -13       65.57       56.82     16.45 o 
   5  21 -13      202.39      181.28     45.97 o 
   6  21 -13      120.65       88.13     48.37 o 
   1  22 -13      504.32      561.65     40.27 o 
   2  22 -13      113.61      118.28     17.07 o 
   3  22 -13       85.44       69.74     18.64 o 
   4  22 -13       99.29       99.16     24.82 o 
   5  22 -13       30.52       25.18     17.51 o 
   0  23 -13       40.37       32.65     13.80 o 
   1  23 -13      245.66      204.06     20.54 o 
   2  23 -13       76.01      107.01     22.58 o 
   3  23 -13        1.47       53.91     14.87 o 
   4  23 -13      157.71      240.09     40.72 o 
   5  23 -13       22.76       46.60     35.34 o 
   1  24 -13      286.83      269.31     27.63 o 
   2  24 -13        1.69       34.34     16.04 o 
   3  24 -13      116.66      102.22     24.71 o 
   4  24 -13       65.91       59.09     30.76 o 
   5  24 -13        4.66       50.22     22.45 o 
   0  25 -13       40.90       10.80     35.54 o 
   1  25 -13        0.28       18.15     17.58 o 
   2  25 -13       85.43      111.15     18.85 o 
   3  25 -13        1.51       28.92     19.84 o 
   4  25 -13      191.79      241.39     35.06 o 
   5  25 -13       35.84       31.26     40.82 o 
   1  26 -13       91.35       79.32     15.74 o 
   2  26 -13       18.08       24.62     18.54 o 
   3  26 -13      242.36      224.12     33.29 o 
   4  26 -13       46.85       60.38     22.67 o 
   0  27 -13      329.31      283.90     36.36 o 
   1  27 -13       26.52       24.08     13.48 o 
   2  27 -13      120.57      123.28     18.17 o 
   3  27 -13       10.89       10.80     21.16 o 
   4  27 -13      198.47      231.50     29.87 o 
   1  28 -13      130.09      128.46     20.92 o 
   2  28 -13        2.64       33.61     13.85 o 
   3  28 -13      129.49      124.91     29.67 o 
   0  29 -13       68.19       29.80     16.47 o 
   1  29 -13        4.10       13.93     14.10 o 
   2  29 -13       68.32       70.76     19.19 o 
   3  29 -13       21.83       37.01     28.84 o 
   1  30 -13       23.50       38.15     14.63 o 
   2  30 -13       68.43       70.59     20.11 o 
   0  31 -13      177.95      223.19     35.29 o 
   1  31 -13       15.75       51.58     21.03 o 
   0   0 -12      760.91      844.96    196.02 o 
   2   0 -12     1052.09     1125.63    161.36 o 
   4   0 -12       29.12       48.03     36.67 o 
   6   0 -12      132.03      133.98     36.94 o 
   8   0 -12       17.61       12.67     32.57 o 
   1   1 -12      266.85      307.41     41.07 o 
   2   1 -12       41.05       94.23     22.34 o 
   3   1 -12      765.48      807.37     84.17 o 
   4   1 -12       30.13       35.66     22.41 o 
   5   1 -12     1151.91     1271.96     72.64 o 
   6   1 -12      105.18       69.95     21.65 o 
   7   1 -12      186.19      141.61     30.75 o 
   8   1 -12        1.08        7.62     22.10 o 
   0   2 -12     2909.15     2998.28    141.95 o 
   1   2 -12       92.91      114.45     27.54 o 
   2   2 -12     1177.78     1176.88    110.27 o 
   3   2 -12       94.24       93.86     27.49 o 
   4   2 -12      320.50      306.05     41.34 o 
   5   2 -12       32.85      -10.60     23.86 o 
   6   2 -12      308.92      305.37     37.74 o 
   7   2 -12      129.24      114.92     25.72 o 
   8   2 -12       38.67       45.88     29.10 o 
   1   3 -12     3326.82     3324.15     97.83 o 
   2   3 -12      693.24      708.29     64.75 o 
   3   3 -12     1483.96     1505.28     77.96 o 
   4   3 -12      221.55      256.64     38.54 o 
   5   3 -12      669.12      680.90     53.54 o 
   6   3 -12       61.05       64.68     22.68 o 
   7   3 -12      125.80      149.13     31.55 o 
   8   3 -12       39.18      115.45     28.62 o 
   0   4 -12      668.80      732.86     76.49 o 
   1   4 -12     1549.32     1522.45     76.18 o 
   2   4 -12      225.93      275.33     31.69 o 
   3   4 -12      383.49      385.50     41.77 o 
   4   4 -12       72.25       63.23     21.58 o 
   5   4 -12      139.68      138.25     25.55 o 
   6   4 -12      254.59      239.63     38.04 o 
   7   4 -12       53.97       15.71     18.30 o 
   8   4 -12       64.87      114.12     32.98 o 
   1   5 -12     2046.26     1978.98     64.38 o 
   2   5 -12     1492.87     1531.30     54.08 o 
   3   5 -12     1414.86     1408.74     94.23 o 
   4   5 -12      984.31     1032.67     58.21 o 
   5   5 -12      688.21      732.33     73.30 o 
   6   5 -12      158.09      121.71     31.97 o 
   7   5 -12      157.04      144.13     31.56 o 
   8   5 -12       69.66       63.52     23.19 o 
   0   6 -12      456.51      437.88     53.98 o 
   1   6 -12     1357.78     1442.38     83.76 o 
   2   6 -12       80.26       67.40     19.14 o 
   3   6 -12     5565.58     5469.90    161.07 o 
   4   6 -12       76.54       99.66     21.21 o 
   5   6 -12      317.16      311.89     33.00 o 
   6   6 -12       21.95       70.31     22.01 o 
   7   6 -12       20.93       30.06     20.58 o 
   8   6 -12       74.05       93.48     32.97 o 
   1   7 -12       33.06       40.32     15.93 o 
   2   7 -12      278.19      329.06     29.51 o 
   3   7 -12     2516.15     2601.19     80.06 o 
   4   7 -12      427.63      412.43     36.80 o 
   5   7 -12      777.56      807.04     73.92 o 
   6   7 -12      127.96      140.68     42.06 o 
   7   7 -12       50.87       37.53     19.81 o 
   8   7 -12       10.88       -3.08     26.85 o 
   0   8 -12      769.32      708.90     81.77 o 
   1   8 -12       13.86       51.49     23.50 o 
   2   8 -12      282.82      246.11     37.42 o 
   3   8 -12     1971.83     1911.35     70.80 o 
   4   8 -12      348.67      278.99     31.33 o 
   5   8 -12      782.98      727.14     63.98 o 
   6   8 -12      299.67      352.34     39.16 o 
   7   8 -12       99.98      116.20     36.13 o 
   8   8 -12       25.67       62.39     23.42 o 
   1   9 -12     2062.60     2171.82     69.40 o 
   2   9 -12       36.62       68.35     19.87 o 
   3   9 -12     1849.97     1860.04     66.68 o 
   4   9 -12      294.16      310.89     29.16 o 
   5   9 -12     1293.33     1304.83     44.38 o 
   6   9 -12       21.64       50.07     30.16 o 
   7   9 -12       22.78       74.72     25.26 o 
   8   9 -12        6.66       34.05     21.13 o 
   0  10 -12      466.88      435.76     61.54 o 
   1  10 -12       22.07       16.81     18.44 o 
   2  10 -12      702.98      694.34     50.98 o 
   3  10 -12      191.92      206.19     27.31 o 
   4  10 -12      107.96      113.88     26.89 o 
   5  10 -12      848.69      843.65     70.66 o 
   6  10 -12       61.21      142.14     28.87 o 
   7  10 -12      193.99      144.89     32.37 o 
   8  10 -12      144.28      131.26     31.55 o 
   1  11 -12     7821.43     7777.33    218.44 o 
   2  11 -12      154.97      176.09     21.70 o 
   3  11 -12     1059.41     1083.88     45.77 o 
   4  11 -12       97.94       71.86     30.68 o 
   5  11 -12      197.87      202.85     33.25 o 
   6  11 -12      110.54      129.57     35.86 o 
   7  11 -12        4.30       37.94     21.80 o 
   0  12 -12     1392.67     1369.21    115.27 o 
   1  12 -12      363.15      356.27     30.87 o 
   2  12 -12      129.14      126.14     21.94 o 
   3  12 -12      519.20      461.94     31.25 o 
   4  12 -12      177.12      200.89     32.34 o 
   5  12 -12      239.69      270.11     39.15 o 
   6  12 -12      148.64      206.31     35.91 o 
   7  12 -12      114.40       80.41     28.98 o 
   1  13 -12     5268.43     5412.90    154.49 o 
   2  13 -12        2.09       -3.90     14.17 o 
   3  13 -12     1808.17     1657.15     62.16 o 
   4  13 -12      107.01       90.52     18.66 o 
   5  13 -12       44.74       19.69     34.09 o 
   6  13 -12       84.48      108.73     21.75 o 
   7  13 -12       15.07       46.26     28.46 o 
   0  14 -12      655.74      699.30     64.38 o 
   1  14 -12      129.35      104.05     23.57 o 
   2  14 -12       40.74       12.04     15.82 o 
   3  14 -12      132.33      142.13     19.68 o 
   4  14 -12       40.01       41.19     13.84 o 
   5  14 -12      177.43      189.00     32.82 o 
   6  14 -12      211.22      188.43     35.68 o 
   7  14 -12       29.75       56.83     20.30 o 
   1  15 -12     4177.70     4441.70    111.13 o 
   2  15 -12      530.20      562.28     37.61 o 
   3  15 -12     1030.85      941.72     50.45 o 
   4  15 -12       46.79       71.67     23.47 o 
   5  15 -12       27.56       37.83     21.15 o 
   6  15 -12       39.45       36.63     34.98 o 
   7  15 -12       34.06       53.96     22.74 o 
   0  16 -12      985.63      989.38     88.67 o 
   1  16 -12       54.71       67.00     11.93 o 
   2  16 -12       17.10       41.14     23.70 o 
   3  16 -12      446.52      443.19     35.94 o 
   4  16 -12       71.24       83.84     34.92 o 
   5  16 -12      131.19       93.31     25.78 o 
   6  16 -12       40.05       50.02     17.23 o 
   7  16 -12       27.78       76.21     26.33 o 
   1  17 -12     2499.92     2572.21     82.55 o 
   2  17 -12      347.02      359.32     30.99 o 
   3  17 -12      569.53      646.23     55.17 o 
   4  17 -12       35.18      105.71     22.66 o 
   5  17 -12      107.99       67.53     37.72 o 
   6  17 -12        9.41       53.93     28.08 o 
   7  17 -12       16.51       33.66     39.17 o 
   0  18 -12     5879.84     5651.62    200.51 o 
   1  18 -12       30.99       30.05     12.74 o 
   2  18 -12      133.37      110.70     21.25 o 
   3  18 -12      489.64      535.84     41.40 o 
   4  18 -12      188.55      198.18     29.28 o 
   5  18 -12       85.74       85.68     25.07 o 
   6  18 -12      138.00      134.49     27.42 o 
   7  18 -12       61.80       45.80     24.89 o 
   1  19 -12      957.57      928.64     57.52 o 
   2  19 -12      456.33      424.10     33.10 o 
   3  19 -12      289.93      311.03     35.16 o 
   4  19 -12       27.13       76.40     24.88 o 
   5  19 -12      122.54      168.22     33.38 o 
   6  19 -12       52.11       55.44     20.63 o 
   0  20 -12      302.59      247.25     45.11 o 
   1  20 -12        7.56       33.96     15.98 o 
   2  20 -12       17.09       22.00     14.77 o 
   3  20 -12      428.69      449.62     33.69 o 
   4  20 -12       75.94      108.80     31.38 o 
   5  20 -12      114.56       92.59     25.07 o 
   6  20 -12      129.36       94.31     31.57 o 
   1  21 -12     1476.33     1473.35     40.87 o 
   2  21 -12      137.52      154.48     31.91 o 
   3  21 -12      680.79      662.39     48.68 o 
   4  21 -12       35.58       13.89     23.53 o 
   5  21 -12      243.77      170.54     28.95 o 
   6  21 -12       12.57       44.81     24.39 o 
   0  22 -12      248.70      188.46     29.47 o 
   1  22 -12       12.26       41.23     19.93 o 
   2  22 -12      169.91      153.41     23.19 o 
   3  22 -12      656.07      655.43     53.90 o 
   4  22 -12       26.94       40.50     19.09 o 
   5  22 -12      158.70      104.81     24.11 o 
   6  22 -12       50.48       91.95     29.41 o 
   1  23 -12      568.32      625.59     42.91 o 
   2  23 -12      111.38      108.71     20.65 o 
   3  23 -12      512.67      490.10     44.55 o 
   4  23 -12       39.21       39.96     44.90 o 
   5  23 -12      275.61      341.39     59.97 o 
   6  23 -12       47.45       85.67     25.82 o 
   0  24 -12      103.98       51.09     27.53 o 
   1  24 -12        5.21       38.58     14.07 o 
   2  24 -12       30.59       71.18     16.07 o 
   3  24 -12       32.18       56.94     19.81 o 
   4  24 -12      198.07      174.64     35.23 o 
   5  24 -12      121.60      136.35     24.25 o 
   1  25 -12      266.14      300.53     23.88 o 
   2  25 -12      107.43      109.65     25.57 o 
   3  25 -12      106.28       51.70     16.92 o 
   4  25 -12      122.94      125.53     32.90 o 
   5  25 -12      127.78       86.18     27.03 o 
   0  26 -12       24.09       43.56     24.57 o 
   1  26 -12       13.03       26.63     17.69 o 
   2  26 -12        0.68       46.67     13.92 o 
   3  26 -12       77.70       67.99     15.71 o 
   4  26 -12       29.44       31.77     34.19 o 
   5  26 -12      311.13      264.58     37.68 o 
   1  27 -12      148.63      128.51     19.06 o 
   2  27 -12       27.74       48.57     13.12 o 
   3  27 -12      152.55      145.56     26.26 o 
   4  27 -12       82.57       90.58     24.58 o 
   0  28 -12       82.39      103.62     30.36 o 
   1  28 -12       23.88       38.73     14.45 o 
   2  28 -12       82.62       64.81     21.50 o 
   3  28 -12      268.40      234.37     32.98 o 
   4  28 -12       27.81       45.45     19.50 o 
   1  29 -12       32.95       61.96     15.37 o 
   2  29 -12       16.53       28.33     20.12 o 
   3  29 -12       29.63       23.51     15.19 o 
   4  29 -12       23.59       46.53     23.14 o 
   0  30 -12      110.30      182.71     33.89 o 
   1  30 -12       29.85       65.68     15.98 o 
   2  30 -12       86.75      124.75     27.11 o 
   3  30 -12      195.13      187.82     31.84 o 
   1  31 -12      150.33      195.47     27.33 o 
   2  31 -12       23.68       52.32     30.91 o 
   3  31 -12        5.13       32.75     30.07 o 
   0  32 -12       81.84       58.65     21.16 o 
   1  32 -12      177.27      207.23     50.04 o 
   2  32 -12        9.43       54.53     23.92 o 
   2   0 -11      962.02     1132.29     85.39 o 
   4   0 -11      531.56      631.53     76.14 o 
   6   0 -11      756.85      751.08    110.16 o 
   8   0 -11      340.74      275.47     76.81 o 
   0   1 -11       73.68       83.30     35.62 o 
   1   1 -11      401.33      396.31     54.16 o 
   2   1 -11      189.01      185.44     32.24 o 
   3   1 -11      402.77      427.45     42.83 o 
   4   1 -11        0.38       50.96     18.99 o 
   5   1 -11      657.69      620.83     61.82 o 
   6   1 -11        8.98       64.16     32.04 o 
   7   1 -11      228.22      250.53     43.73 o 
   8   1 -11        7.99       13.10     27.28 o 
   1   2 -11       26.04       21.83     44.77 o 
   2   2 -11     1006.48     1051.45    105.10 o 
   3   2 -11      460.94      430.08     43.55 o 
   4   2 -11      361.34      423.23     46.00 o 
   5   2 -11       23.09       45.37     20.27 o 
   6   2 -11      606.36      681.55     62.87 o 
   7   2 -11      225.05      170.07     34.34 o 
   8   2 -11      324.48      288.86     32.17 o 
   0   3 -11      517.23      548.46     62.91 o 
   1   3 -11     1710.58     1619.55     67.60 o 
   2   3 -11      397.04      398.34     42.09 o 
   3   3 -11       60.28       24.49     19.12 o 
   4   3 -11      197.93      211.44     37.87 o 
   5   3 -11      323.11      286.42     34.72 o 
   6   3 -11       87.09       80.34     20.20 o 
   7   3 -11      111.76       75.97     27.36 o 
   8   3 -11        7.77       -5.11     29.38 o 
   1   4 -11      157.45      148.50     21.90 o 
   2   4 -11      354.53      380.43     32.78 o 
   3   4 -11      166.75      147.95     24.13 o 
   4   4 -11      720.46      781.12     72.24 o 
   5   4 -11        1.60       10.43     17.61 o 
   6   4 -11      524.58      574.85     59.06 o 
   7   4 -11       31.00       29.84     18.08 o 
   8   4 -11      164.48      203.50     45.51 o 
   0   5 -11      755.04      765.46     92.61 o 
   1   5 -11      367.39      413.53     31.65 o 
   2   5 -11      376.46      385.99     31.03 o 
   3   5 -11       49.95       22.41     17.87 o 
   4   5 -11      260.68      314.65     46.83 o 
   5   5 -11     1051.59     1180.38     48.55 o 
   6   5 -11       49.78       41.99     20.98 o 
   7   5 -11      343.79      375.03     34.43 o 
   8   5 -11       15.09       36.02     23.99 o 
   1   6 -11      182.47      216.80     26.49 o 
   2   6 -11        1.38        4.07     19.15 o 
   4   6 -11     1789.31     1993.99     94.31 o 
   5   6 -11        3.67       31.33     18.91 o 
   6   6 -11      803.43     1030.91    118.11 o 
   7   6 -11      120.08       87.00     27.11 o 
   8   6 -11      165.53      198.14     39.91 o 
   0   7 -11      781.95      736.94     50.09 o 
   1   7 -11      457.17      592.93     35.52 o 
   2   7 -11      791.71      740.72     55.86 o 
   3   7 -11      109.66       99.02     18.99 o 
   4   7 -11      245.16      280.08     37.19 o 
   5   7 -11      937.49      992.46     89.66 o 
   6   7 -11       24.07       14.62     18.36 o 
   7   7 -11      284.11      283.13     44.49 o 
   8   7 -11       67.34       61.32     23.72 o 
   1   8 -11       22.42       61.03     20.11 o 
   2   8 -11      641.43      614.44     35.49 o 
   3   8 -11       97.99      108.08     21.77 o 
   4   8 -11      530.13      548.29     43.97 o 
   5   8 -11      276.02      247.72     30.07 o 
   6   8 -11     1102.19     1206.78     71.93 o 
   7   8 -11       33.67       26.28     28.65 o 
   8   8 -11      338.54      309.63     45.45 o 
   0   9 -11     1056.21      989.02    106.35 o 
   1   9 -11       36.66       68.26     16.11 o 
   2   9 -11       65.33      101.66     20.61 o 
   3   9 -11       11.01        2.07     16.11 o 
   4   9 -11      444.83      395.73     33.62 o 
   5   9 -11      225.58      254.54     27.98 o 
   6   9 -11      176.34      191.58     27.76 o 
   7   9 -11      168.52      187.21     49.19 o 
   8   9 -11       81.51       31.74     34.20 o 
   1  10 -11      129.71      171.41     18.92 o 
   2  10 -11      886.72      873.31     48.70 o 
   3  10 -11      214.44      209.38     20.90 o 
   4  10 -11     1047.54     1094.57     69.47 o 
   5  10 -11      136.38      170.14     23.96 o 
   6  10 -11      789.59      829.37    111.11 o 
   7  10 -11      276.27      308.40     51.77 o 
   8  10 -11       85.25       89.10     33.45 o 
   0  11 -11     1682.90     1783.69     84.78 o 
   1  11 -11      382.13      363.06     32.86 o 
   2  11 -11      330.48      357.02     28.40 o 
   3  11 -11        8.39       52.01     22.88 o 
   4  11 -11      260.11      301.79     31.13 o 
   5  11 -11      304.80      320.65     30.87 o 
   6  11 -11       57.20       90.39     29.51 o 
   7  11 -11      157.85      148.26     33.10 o 
   8  11 -11      215.99      231.04     60.00 o 
   1  12 -11      389.55      402.59     31.61 o 
   2  12 -11      339.61      388.82     31.71 o 
   3  12 -11      366.32      390.27     27.76 o 
   4  12 -11     1369.30     1328.77     60.90 o 
   5  12 -11       81.84       76.78     17.31 o 
   6  12 -11      185.02      214.19     29.89 o 
   7  12 -11        0.63       34.17     24.96 o 
   8  12 -11      351.76      318.21     40.16 o 
   0  13 -11     1496.28     1470.55    105.32 o 
   1  13 -11       86.53      141.73     20.34 o 
   2  13 -11      346.27      403.96     37.46 o 
   3  13 -11      115.06      105.06     19.34 o 
   4  13 -11       74.51       76.54     18.30 o 
   5  13 -11      254.71      323.40     45.37 o 
   6  13 -11        0.00       11.57     20.52 o 
   7  13 -11      181.91      180.68     35.51 o 
   8  13 -11      112.50       44.68     41.87 o 
   1  14 -11      384.95      448.28     33.84 o 
   2  14 -11      224.33      223.91     25.62 o 
   3  14 -11      822.57      815.17     32.12 o 
   4  14 -11      722.64      721.80     45.18 o 
   5  14 -11      204.89      164.00     30.78 o 
   6  14 -11      205.45      202.07     32.73 o 
   7  14 -11       24.98       34.53     17.98 o 
   0  15 -11      807.09      966.60    104.26 o 
   1  15 -11      106.00      110.46     17.74 o 
   2  15 -11      626.91      689.88     46.77 o 
   3  15 -11       22.71        7.15      9.88 o 
   4  15 -11       55.79      105.98     25.19 o 
   5  15 -11      142.84      141.22     32.09 o 
   6  15 -11       18.92       43.96     24.03 o 
   7  15 -11      213.08      236.43     38.58 o 
   1  16 -11      775.54      724.61     47.12 o 
   2  16 -11      242.44      210.87     30.24 o 
   3  16 -11     1068.36     1064.25     49.55 o 
   4  16 -11       95.42       55.24     21.40 o 
   5  16 -11        7.93       30.02     21.80 o 
   6  16 -11       89.01       97.90     23.40 o 
   7  16 -11      158.55       67.39     55.14 o 
   0  17 -11     1017.97      996.71    107.78 o 
   1  17 -11      983.29      912.66     66.88 o 
   2  17 -11      497.20      452.13     29.32 o 
   3  17 -11       47.70       28.38     12.51 o 
   4  17 -11        5.96       31.57     20.93 o 
   5  17 -11        8.51       22.31     28.85 o 
   6  17 -11       24.40       47.61     20.89 o 
   7  17 -11      498.69      455.87     74.13 o 
   1  18 -11     1092.86     1179.04     54.52 o 
   2  18 -11      115.29       87.39     14.78 o 
   3  18 -11      144.13      177.35     24.56 o 
   4  18 -11      728.02      692.72     56.48 o 
   5  18 -11       10.38       36.25     20.31 o 
   6  18 -11      154.81      135.24     44.32 o 
   7  18 -11       18.16       88.67     32.83 o 
   0  19 -11     1405.87     1385.20     78.52 o 
   1  19 -11       38.60       51.97     34.44 o 
   2  19 -11        8.13        4.77     11.58 o 
   3  19 -11       12.10       27.46     17.43 o 
   4  19 -11       20.63       39.10     22.62 o 
   5  19 -11      224.90      221.74     31.97 o 
   6  19 -11        0.21       20.75     22.64 o 
   7  19 -11      101.27       86.72     29.27 o 
   1  20 -11      129.76      142.22     18.35 o 
   2  20 -11      167.92      189.83     21.98 o 
   3  20 -11      164.25      154.43     20.27 o 
   4  20 -11      500.40      411.50     51.92 o 
   5  20 -11       24.60       51.69     23.35 o 
   6  20 -11      219.30      228.15     37.09 o 
   7  20 -11       20.12       43.45     24.62 o 
   0  21 -11      249.59      258.98     46.46 o 
   1  21 -11      412.07      360.68     27.13 o 
   2  21 -11     1458.61     1638.33     72.58 o 
   3  21 -11      107.23      112.62     24.12 o 
   4  21 -11      201.49      186.77     25.84 o 
   5  21 -11       44.40       41.41     34.63 o 
   6  21 -11       23.00        9.72     27.31 o 
   1  22 -11      170.43      170.15     23.49 o 
   2  22 -11       22.36       16.12     22.51 o 
   3  22 -11      411.61      423.09     40.43 o 
   4  22 -11      601.49      548.71     60.72 o 
   5  22 -11       49.28       63.91     24.35 o 
   6  22 -11      266.07      236.95     51.44 o 
   0  23 -11      120.91      123.05     19.40 o 
   1  23 -11      412.07      351.12     29.44 o 
   2  23 -11      702.48      733.47     48.83 o 
   3  23 -11      194.52      170.34     23.11 o 
   4  23 -11      236.69      162.18     30.54 o 
   5  23 -11      304.61      226.47     36.49 o 
   6  23 -11       41.30        0.39     28.74 o 
   1  24 -11      390.14      374.19     28.25 o 
   2  24 -11      275.12      272.87     27.06 o 
   3  24 -11      410.57      408.98     33.66 o 
   4  24 -11      187.05      233.35     35.05 o 
   5  24 -11      113.25      155.42     36.59 o 
   6  24 -11      187.50      164.41     32.49 o 
   0  25 -11      130.90      146.79     26.24 o 
   1  25 -11      387.34      381.51     29.49 o 
   2  25 -11       50.58       72.25     15.73 o 
   3  25 -11      100.12      155.59     23.36 o 
   4  25 -11      374.92      383.10     65.92 o 
   5  25 -11      198.62      161.30     40.85 o 
   1  26 -11      409.10      475.11     34.06 o 
   2  26 -11      217.57      222.85     20.12 o 
   3  26 -11       41.11        7.02     18.50 o 
   4  26 -11      161.47      150.26     48.10 o 
   5  26 -11       15.33        8.75     16.77 o 
   0  27 -11      291.77      236.19     32.53 o 
   1  27 -11       57.51       72.03     15.50 o 
   2  27 -11      351.23      361.78     28.17 o 
   3  27 -11      187.25      227.43     30.06 o 
   4  27 -11       35.85        3.59     26.60 o 
   5  27 -11       46.79       75.64     34.59 o 
   1  28 -11      322.57      332.35     28.57 o 
   2  28 -11       53.53       48.19     17.72 o 
   3  28 -11       37.90       58.25     19.13 o 
   4  28 -11      193.83      205.89     28.00 o 
   5  28 -11      117.50      157.58     35.04 o 
   0  29 -11      116.97       86.26     29.18 o 
   1  29 -11       24.76       37.18     19.05 o 
   2  29 -11      421.79      446.35     39.08 o 
   3  29 -11        9.96       62.51     17.71 o 
   4  29 -11       39.74        8.24     26.09 o 
   1  30 -11      220.37      216.25     26.22 o 
   2  30 -11      169.08      245.58     27.43 o 
   3  30 -11       19.98       32.21     15.68 o 
   4  30 -11      101.45       79.54     34.27 o 
   0  31 -11     1041.20      965.47    136.28 o 
   1  31 -11       43.61       49.68     15.53 o 
   2  31 -11      666.56      648.26     61.64 o 
   3  31 -11      139.25      118.83     25.86 o 
   1  32 -11       19.96       -6.13     17.58 o 
   2  32 -11       16.71       54.49     33.46 o 
   3  32 -11      109.87      121.13     25.62 o 
   0  33 -11      788.57      658.13    196.57 o 
   1  33 -11       26.84       44.55     15.84 o 
   2  33 -11      185.15      183.75     26.70 o 
   1  34 -11      199.04      142.89     40.01 o 
   0   0 -10     3093.24     3371.51    123.34 o 
   2   0 -10      922.22      917.15    261.97 o 
   4   0 -10     2353.22     2376.36    145.57 o 
   6   0 -10      679.44      627.31     79.94 o 
   8   0 -10        5.31       41.15     25.19 o 
   1   1 -10      533.08      547.32     51.51 o 
   2   1 -10      748.86      809.76     77.08 o 
   3   1 -10      569.10      581.77     61.51 o 
   4   1 -10      193.47      171.68     28.79 o 
   5   1 -10       39.23       48.21     18.05 o 
   6   1 -10      180.69      156.77     28.39 o 
   7   1 -10       73.65       63.76     24.09 o 
   8   1 -10       11.48       29.87     19.61 o 
   0   2 -10     2034.52     2251.68    162.33 o 
   1   2 -10      256.83      330.83     29.47 o 
   2   2 -10     1207.53     1232.46     72.76 o 
   3   2 -10      115.94      128.09     27.27 o 
   4   2 -10      900.20      892.06     50.62 o 
   5   2 -10       25.25      -25.81     25.81 o 
   6   2 -10      420.86      379.90     39.08 o 
   7   2 -10      224.90      275.24     36.06 o 
   8   2 -10       74.57       82.07     21.63 o 
   1   3 -10      493.64      451.85     38.06 o 
   2   3 -10     1440.59     1394.95     77.16 o 
   3   3 -10      602.17      617.38     64.77 o 
   4   3 -10     1169.20     1225.74     94.59 o 
   5   3 -10       44.89       67.75     21.50 o 
   6   3 -10      138.04      135.94     28.30 o 
   7   3 -10       99.71       86.29     20.39 o 
   8   3 -10        5.41       29.07     19.17 o 
   0   4 -10     2913.91     3205.97     99.93 o 
   1   4 -10     1716.70     1684.14     46.00 o 
   2   4 -10      814.85      821.50     24.97 o 
   3   4 -10     1337.14     1410.81     52.69 o 
   4   4 -10     1819.44     1819.79    104.11 o 
   5   4 -10      276.21      251.05     31.81 o 
   6   4 -10      655.84      743.49     63.85 o 
   7   4 -10       90.17      114.46     22.30 o 
   8   4 -10       79.17       78.17     21.02 o 
   1   5 -10      175.56      187.41     16.20 o 
   2   5 -10     2729.89     2797.42     67.12 o 
   3   5 -10       95.09      112.35     16.59 o 
   4   5 -10     1101.38     1187.48    129.02 o 
   5   5 -10     1439.42     1519.59     58.26 o 
   6   5 -10      316.12      319.55     37.75 o 
   7   5 -10       45.86       51.36     25.12 o 
   8   5 -10       25.24       17.95     33.16 o 
   0   6 -10     1636.56     1298.58     48.57 o 
   1   6 -10      320.29      310.62     27.21 o 
   2   6 -10     1901.31     1863.13     49.07 o 
   3   6 -10      462.97      406.12     25.37 o 
   4   6 -10     1638.59     1524.21     65.55 o 
   5   6 -10       10.97       17.74     20.55 o 
   6   6 -10      785.99      837.80     65.81 o 
   7   6 -10      325.50      217.82     31.78 o 
   8   6 -10       11.19       10.13     17.53 o 
   1   7 -10       45.56       41.21     12.03 o 
   2   7 -10      774.76      729.12     38.99 o 
   3   7 -10      528.83      488.32     30.51 o 
   4   7 -10      326.40      309.84     31.56 o 
   5   7 -10     1137.48     1182.54     63.43 o 
   6   7 -10      157.12      127.30     25.65 o 
   7   7 -10       89.57       95.69     23.33 o 
   8   7 -10        4.48       25.46     17.47 o 
   0   8 -10     1223.93     1290.19     51.79 o 
   1   8 -10      247.97      276.21     26.34 o 
   2   8 -10     3419.84     3363.37     77.54 o 
   3   8 -10     2135.82     2088.95     52.33 o 
   4   8 -10      958.96      948.03     31.74 o 
   5   8 -10       65.08       68.14     17.11 o 
   6   8 -10       65.16       84.75     22.41 o 
   7   8 -10      119.34      105.18     29.80 o 
   8   8 -10       28.04       23.61     30.60 o 
   1   9 -10        7.16       23.45     13.49 o 
   2   9 -10      410.81      396.44     35.10 o 
   3   9 -10      206.49      147.19     15.54 o 
   4   9 -10      449.90      457.67     29.08 o 
   5   9 -10      628.59      608.54     52.34 o 
   6   9 -10      187.92      219.86     32.16 o 
   7   9 -10       68.93       75.55     29.92 o 
   8   9 -10      100.47       70.92     30.79 o 
   0  10 -10     7598.75     7421.13    279.54 o 
   1  10 -10       28.30       54.24     11.21 o 
   2  10 -10     3259.25     3230.01     79.30 o 
   3  10 -10     2457.82     2419.47     72.61 o 
   4  10 -10      391.99      397.17     31.11 o 
   5  10 -10      118.02       76.36     21.31 o 
   6  10 -10       75.63       91.10     19.21 o 
   7  10 -10      301.79      253.87     45.00 o 
   8  10 -10       53.61       37.15     27.35 o 
   1  11 -10       52.25       99.28     14.83 o 
   2  11 -10      668.01      736.20     51.40 o 
   3  11 -10      108.53      153.54     15.35 o 
   4  11 -10     1225.73     1201.49     49.33 o 
   5  11 -10      355.00      400.14     35.18 o 
   6  11 -10      125.58      204.63     35.29 o 
   7  11 -10      106.41      108.26     27.52 o 
   8  11 -10       58.40      131.79     32.59 o 
   0  12 -10     6302.72     6259.13    246.77 o 
   1  12 -10       85.06       76.97     16.81 o 
   2  12 -10     2690.79     2688.30     74.59 o 
   3  12 -10      364.88      339.29     27.99 o 
   4  12 -10      454.91      469.05     36.14 o 
   5  12 -10      168.04      168.21     23.23 o 
   6  12 -10       18.62       14.99     57.95 o 
   7  12 -10      474.80      397.96     40.73 o 
   8  12 -10       50.59       46.07     23.14 o 
   1  13 -10       11.39        9.58     18.36 o 
   2  13 -10     1044.63     1053.19     73.60 o 
   3  13 -10      346.81      376.74     29.60 o 
   4  13 -10      385.58      373.83     31.85 o 
   5  13 -10      402.23      382.91     36.46 o 
   6  13 -10      276.84      323.21     43.63 o 
   7  13 -10       77.97       71.42     34.31 o 
   8  13 -10       52.87       48.32     28.39 o 
   0  14 -10     4538.62     4642.96    200.84 o 
   1  14 -10      307.93      324.90     28.68 o 
   2  14 -10     1984.67     2038.58     68.58 o 
   3  14 -10      677.92      608.79     25.15 o 
   4  14 -10      786.82      763.24     46.30 o 
   5  14 -10      116.52       86.84     40.42 o 
   6  14 -10       11.34       47.07     23.10 o 
   7  14 -10      208.18      198.86     33.19 o 
   8  14 -10       55.94       57.03     84.17 o 
   1  15 -10      124.86      107.59     21.69 o 
   2  15 -10       80.25       89.91     31.39 o 
   3  15 -10       43.18       37.02     12.69 o 
   4  15 -10       11.26       42.12     11.10 o 
   5  15 -10       57.59       69.36     24.41 o 
   6  15 -10      132.17      115.94     23.90 o 
   7  15 -10       52.58      123.48     31.51 o 
   8  15 -10      122.14      178.81     38.97 o 
   0  16 -10     1188.22     1160.63    112.57 o 
   1  16 -10     1430.70     1348.98     63.00 o 
   2  16 -10     2635.48     2739.73     93.00 o 
   3  16 -10      820.92      711.39     24.35 o 
   4  16 -10      405.49      374.33     35.66 o 
   5  16 -10       33.89       70.29     34.50 o 
   6  16 -10       11.93       38.58     20.44 o 
   7  16 -10        7.31       50.41     19.32 o 
   1  17 -10     2722.81     2820.43     83.89 o 
   2  17 -10     1869.22     1854.98     79.75 o 
   3  17 -10       46.81       65.89     13.06 o 
   4  17 -10       14.66       26.83     23.55 o 
   5  17 -10       12.82        0.90     25.37 o 
   6  17 -10       55.71       57.43     21.73 o 
   7  17 -10      178.78      194.54     42.54 o 
   0  18 -10    11330.34    11747.05    561.71 o 
   1  18 -10     1027.22     1028.82     74.41 o 
   2  18 -10     3020.17     2990.76     72.01 o 
   3  18 -10      244.07      209.84     24.43 o 
   4  18 -10       29.58       54.92     25.43 o 
   5  18 -10      302.18      278.06     42.86 o 
   6  18 -10       43.77       77.14     26.32 o 
   7  18 -10        9.18       80.88     27.74 o 
   1  19 -10       39.38        7.54     14.59 o 
   2  19 -10      518.10      487.44     31.70 o 
   3  19 -10      748.40      723.63     45.87 o 
   4  19 -10       85.09      114.06     22.39 o 
   5  19 -10       47.76       60.37     33.60 o 
   6  19 -10       79.88       79.54     33.69 o 
   7  19 -10       46.79       48.74     35.52 o 
   0  20 -10     3730.62     4188.74    147.93 o 
   1  20 -10      143.39      154.13     17.46 o 
   2  20 -10     1253.19     1391.61     55.25 o 
   3  20 -10      408.00      415.46     33.88 o 
   4  20 -10      427.71      403.36     38.20 o 
   5  20 -10      132.83      135.72     27.14 o 
   6  20 -10       27.78       34.89     38.25 o 
   7  20 -10       72.03       -0.26     58.34 o 
   1  21 -10     2794.62     2815.95     68.44 o 
   2  21 -10      415.23      409.33     31.47 o 
   3  21 -10      147.17      152.31     22.35 o 
   4  21 -10       29.65       13.31     14.15 o 
   5  21 -10      107.28       71.71     19.88 o 
   6  21 -10       92.44       90.30     34.04 o 
   7  21 -10       96.20      114.25     31.60 o 
   0  22 -10      153.82      166.48     25.24 o 
   1  22 -10     1140.58     1161.90     49.94 o 
   2  22 -10      277.38      262.11     24.89 o 
   3  22 -10      110.14      123.61     23.34 o 
   4  22 -10      143.55       96.61     20.93 o 
   5  22 -10        5.37       43.42     24.11 o 
   6  22 -10       52.91       -5.13     40.57 o 
   1  23 -10      525.67      518.56     40.52 o 
   2  23 -10       62.99       44.91     15.81 o 
   3  23 -10      138.67      157.62     25.09 o 
   4  23 -10      217.51      183.23     23.94 o 
   5  23 -10      167.21      162.77     34.44 o 
   6  23 -10      205.39      177.50     35.90 o 
   0  24 -10       86.23      105.17     19.48 o 
   1  24 -10      325.53      348.87     25.37 o 
   2  24 -10      203.61      169.53     24.71 o 
   3  24 -10      145.85      124.91     23.26 o 
   4  24 -10      174.48      139.05     25.73 o 
   5  24 -10       24.36       38.89     24.47 o 
   6  24 -10       85.70       71.64     44.30 o 
   1  25 -10       44.89       50.53     12.44 o 
   2  25 -10      134.50       97.23     19.26 o 
   3  25 -10        7.79       15.72     20.89 o 
   4  25 -10       62.47       90.80     21.74 o 
   5  25 -10      372.47      340.62     40.63 o 
   6  25 -10      141.54      113.55     24.30 o 
   0  26 -10      568.86      574.86     51.28 o 
   1  26 -10       35.47       70.94     15.93 o 
   2  26 -10      141.43      165.69     23.55 o 
   3  26 -10      167.53      127.91     22.86 o 
   4  26 -10      146.24      118.60     21.23 o 
   5  26 -10       32.38       25.15     20.26 o 
   6  26 -10      182.55      132.12     27.02 o 
   1  27 -10       30.59       36.83     16.94 o 
   2  27 -10       45.70       61.68     15.16 o 
   3  27 -10       36.56       37.37     22.26 o 
   4  27 -10       81.44       68.42     17.76 o 
   5  27 -10       12.51       40.75     19.77 o 
   0  28 -10      109.12      116.90     24.65 o 
   1  28 -10       40.73       37.25     18.52 o 
   2  28 -10       38.54       34.97     14.09 o 
   3  28 -10        3.46       76.46     19.63 o 
   4  28 -10      152.44      119.05     25.15 o 
   5  28 -10        6.90       49.87     18.14 o 
   1  29 -10       39.88       41.37     16.55 o 
   2  29 -10      183.79      188.44     27.96 o 
   3  29 -10       37.26       67.95     20.07 o 
   4  29 -10       68.32      109.99     24.04 o 
   5  29 -10        4.78       38.06     17.47 o 
   0  30 -10       74.70      130.96     30.63 o 
   1  30 -10       22.46       55.22     19.81 o 
   2  30 -10      122.95      103.99     24.66 o 
   3  30 -10       10.03       34.49     25.34 o 
   4  30 -10      350.61      352.41     50.34 o 
   1  31 -10       49.85       56.92     14.97 o 
   2  31 -10      124.83      122.87     24.52 o 
   3  31 -10        8.37       11.90     24.95 o 
   4  31 -10      173.35      157.84     25.28 o 
   0  32 -10      175.70      201.69     34.64 o 
   1  32 -10        4.51       25.20     20.60 o 
   2  32 -10      113.83      140.68     28.26 o 
   3  32 -10       14.69       21.30     16.05 o 
   1  33 -10       54.74       79.81     18.80 o 
   2  33 -10       11.08       64.94     19.08 o 
   3  33 -10        6.13       -1.43     20.27 o 
   0  34 -10      190.30      166.74     36.69 o 
   1  34 -10       12.48       90.31     20.23 o 
   2  34 -10       22.02       33.53     18.75 o 
   1  35 -10        1.60       62.03     46.23 o 
   2   0  -9      610.03      655.57     82.40 o 
   4   0  -9     1795.12     1822.87    130.98 o 
   6   0  -9      869.11      898.67    124.39 o 
   8   0  -9       31.99       10.16     32.09 o 
   0   1  -9      159.82      162.86     28.13 o 
   1   1  -9     3454.66     3514.54     70.27 o 
   2   1  -9      415.80      379.00     36.57 o 
   3   1  -9     2956.06     3165.03     95.54 o 
   4   1  -9       62.62       86.96     16.91 o 
   5   1  -9     2512.69     2529.16    106.69 o 
   6   1  -9        0.21        9.62     19.45 o 
   7   1  -9     1203.09     1302.08     72.23 o 
   8   1  -9       40.06       55.85     19.73 o 
   9   1  -9       78.31       81.27     21.92 o 
   1   2  -9       23.24       23.96      9.90 o 
   2   2  -9       67.29       98.91     38.19 o 
   3   2  -9       88.62       87.32     18.67 o 
   4   2  -9     1746.32     1912.01    120.95 o 
   5   2  -9      430.79      430.26     55.83 o 
   6   2  -9      289.76      306.42     49.55 o 
   7   2  -9       44.90       42.81     45.57 o 
   8   2  -9       64.75       66.99     20.72 o 
   9   2  -9        1.96       29.01     18.43 o 
   0   3  -9       32.52        8.46     15.24 o 
   1   3  -9     2992.10     3102.48     49.30 o 
   2   3  -9      377.98      419.11     24.87 o 
   3   3  -9     3525.90     3456.85    114.46 o 
   4   3  -9       79.89       59.47     23.51 o 
   5   3  -9     3397.75     3580.15    142.64 o 
   6   3  -9      280.92      227.23     36.87 o 
   7   3  -9      523.55      534.92     47.72 o 
   8   3  -9       38.48       41.92     20.45 o 
   9   3  -9       23.90       23.79     18.42 o 
   1   4  -9      195.60      205.88     21.93 o 
   2   4  -9       44.01       51.78     12.17 o 
   3   4  -9      423.27      403.10     24.25 o 
   4   4  -9      747.73      674.49     35.50 o 
   5   4  -9      241.38      244.30     40.23 o 
   6   4  -9      217.51      210.37     34.20 o 
   7   4  -9       82.36       61.13     20.83 o 
   8   4  -9      256.92      235.14     33.11 o 
   9   4  -9        4.86      -22.44     36.78 o 
   0   5  -9     1250.79     1233.60     60.31 o 
   1   5  -9     1461.45     1439.36     37.15 o 
   2   5  -9      518.94      578.63     29.38 o 
   3   5  -9     5129.77     5089.17    105.31 o 
   4   5  -9       23.31       38.42     15.99 o 
   5   5  -9     1540.51     1608.72     73.86 o 
   6   5  -9       50.92       51.39     18.07 o 
   7   5  -9      907.18      909.48     60.56 o 
   8   5  -9       73.10       69.92     25.21 o 
   9   5  -9      155.29      174.79     34.65 o 
   1   6  -9       15.76       34.86      9.55 o 
   2   6  -9       50.89       42.36     10.68 o 
   3   6  -9      122.40      147.79     27.94 o 
   4   6  -9       66.75       54.51     14.84 o 
   5   6  -9      154.08      181.20     50.45 o 
   6   6  -9      236.64      258.78     31.36 o 
   7   6  -9      210.79      223.63     31.67 o 
   8   6  -9       70.67       80.04     29.91 o 
   9   6  -9       66.89       48.43     31.45 o 
   0   7  -9      350.17      332.62     32.05 o 
   1   7  -9      203.97      149.72     17.03 o 
   2   7  -9      354.09      321.01     23.37 o 
   3   7  -9     3923.51     4055.53     83.48 o 
   4   7  -9       17.47       23.62     12.57 o 
   5   7  -9     1437.87     1544.16     65.57 o 
   6   7  -9       82.69       50.33     29.78 o 
   7   7  -9      286.74      281.68     47.02 o 
   8   7  -9       62.86       38.99     24.33 o 
   9   7  -9      135.89      121.75     27.04 o 
   1   8  -9     1437.90     1661.65     64.05 o 
   2   8  -9       17.64       35.37     12.30 o 
   3   8  -9      744.07      709.26     35.54 o 
   4   8  -9       49.00       99.09     19.07 o 
   5   8  -9      202.08      296.33     29.82 o 
   6   8  -9       88.33      115.85     20.44 o 
   7   8  -9        2.35       36.01     17.48 o 
   8   8  -9       16.78       54.13     23.37 o 
   0   9  -9       65.01       34.36     12.23 o 
   1   9  -9     1945.08     2054.18     54.65 o 
   2   9  -9      170.01      165.80     16.72 o 
   3   9  -9     1826.40     1807.68     41.33 o 
   4   9  -9      100.10       93.57     15.43 o 
   5   9  -9     1462.64     1556.08     57.08 o 
   6   9  -9       80.21      123.78     31.06 o 
   7   9  -9      454.65      439.61     43.46 o 
   8   9  -9       45.05       81.46     21.08 o 
   1  10  -9      706.67      809.18     32.13 o 
   2  10  -9       41.95       75.85     17.81 o 
   3  10  -9       74.91       87.50     15.15 o 
   4  10  -9      397.78      511.85     28.97 o 
   5  10  -9      277.18      255.50     32.43 o 
   6  10  -9      311.28      338.28     35.53 o 
   7  10  -9      257.70      261.77     46.00 o 
   8  10  -9      240.85      214.38     35.55 o 
   0  11  -9      576.87      670.08     77.77 o 
   1  11  -9      654.55      657.52     46.70 o 
   2  11  -9        6.79       24.86     18.94 o 
   3  11  -9     1322.80     1307.29     45.90 o 
   4  11  -9      228.91      220.22     23.31 o 
   5  11  -9     2515.28     2588.94     75.17 o 
   6  11  -9      101.07       95.66     22.25 o 
   7  11  -9      776.46      783.20     91.81 o 
   8  11  -9      162.56      141.27     34.58 o 
   1  12  -9      324.49      315.36     22.95 o 
   2  12  -9       42.39       65.16     12.19 o 
   3  12  -9       32.44       21.55     10.25 o 
   4  12  -9      298.48      309.31     30.05 o 
   5  12  -9      659.70      676.44     56.29 o 
   6  12  -9      295.96      407.20     37.91 o 
   7  12  -9       65.63       53.46     21.10 o 
   8  12  -9      109.22      160.29     36.10 o 
   0  13  -9      537.93      546.23     59.32 o 
   1  13  -9       68.19       92.86     13.81 o 
   2  13  -9       51.37       67.08     16.17 o 
   3  13  -9     1232.42     1269.90     50.82 o 
   4  13  -9      114.78      124.74     20.37 o 
   5  13  -9     1823.32     2001.75    143.63 o 
   6  13  -9       37.44       67.90     25.90 o 
   7  13  -9      432.44      424.71     40.67 o 
   8  13  -9       93.15      139.80     45.97 o 
   1  14  -9      341.56      361.97     24.86 o 
   2  14  -9       66.62       53.24     13.89 o 
   3  14  -9       53.71       56.41     17.89 o 
   4  14  -9      209.51      195.98     25.30 o 
   5  14  -9      385.77      398.23     46.55 o 
   6  14  -9       95.82       79.33     33.08 o 
   7  14  -9      127.12       95.98     25.03 o 
   8  14  -9       69.65       19.78     39.02 o 
   0  15  -9      322.50      384.41     41.70 o 
   1  15  -9       56.53       82.21     12.91 o 
   2  15  -9       43.03       54.66     13.54 o 
   3  15  -9      860.71      913.85     30.23 o 
   4  15  -9       24.17       23.84     16.48 o 
   5  15  -9     1096.38     1249.23     87.43 o 
   6  15  -9      261.15      254.65     45.61 o 
   7  15  -9      721.92      646.75     78.80 o 
   8  15  -9       23.51       30.55     53.19 o 
   1  16  -9      116.39      106.45     14.45 o 
   2  16  -9       46.23       50.48     14.03 o 
   3  16  -9      207.28      251.22     21.21 o 
   4  16  -9       79.86       85.45     20.27 o 
   5  16  -9       59.28       40.68     29.78 o 
   6  16  -9      131.24      151.13     23.79 o 
   7  16  -9       10.97       12.45     27.52 o 
   8  16  -9        5.75       19.48     53.98 o 
   0  17  -9      734.13      778.73     72.45 o 
   1  17  -9      348.88      281.24     21.13 o 
   2  17  -9      476.48      449.49     32.45 o 
   3  17  -9     2002.24     2093.60     56.28 o 
   4  17  -9      189.92      201.65     34.30 o 
   5  17  -9      376.15      333.99     40.30 o 
   6  17  -9      229.47      214.38     33.44 o 
   7  17  -9      212.52      236.08     66.02 o 
   8  17  -9      100.94       47.80     33.21 o 
   1  18  -9      986.81     1050.68     55.51 o 
   2  18  -9      102.35      112.58     15.36 o 
   3  18  -9     1720.30     1799.68     57.13 o 
   4  18  -9      724.65      652.00     48.82 o 
   5  18  -9      326.97      287.36     64.13 o 
   6  18  -9      133.87       82.50     25.36 o 
   7  18  -9       34.62       33.80     29.75 o 
   0  19  -9       32.39       54.65     31.75 o 
   1  19  -9      295.62      307.54     27.97 o 
   2  19  -9     1547.54     1555.37     48.41 o 
   3  19  -9       60.14       50.64     11.33 o 
   4  19  -9      370.59      399.13     33.93 o 
   5  19  -9      263.86      270.31     48.07 o 
   6  19  -9       25.07        1.99     35.26 o 
   7  19  -9      122.52      125.44     31.03 o 
   1  20  -9     1677.15     1756.23     65.55 o 
   2  20  -9      569.50      542.28     40.48 o 
   3  20  -9      846.50      801.24     40.55 o 
   4  20  -9       76.88       55.35     16.71 o 
   5  20  -9      200.96      127.10     46.72 o 
   6  20  -9       64.39       93.64     28.73 o 
   7  20  -9       63.88       76.56     32.36 o 
   0  21  -9     1189.12     1178.13    109.64 o 
   1  21  -9      523.52      449.04     27.45 o 
   2  21  -9      461.92      425.14     51.31 o 
   3  21  -9      147.80      125.86     22.71 o 
   4  21  -9       29.31       55.03     15.37 o 
   5  21  -9      450.96      405.43     51.15 o 
   6  21  -9      103.70      110.06     27.27 o 
   7  21  -9      237.66      256.61     41.85 o 
   1  22  -9       32.00       48.91     17.61 o 
   2  22  -9      129.93      135.00     18.56 o 
   3  22  -9      106.44       98.18     18.25 o 
   4  22  -9       34.78       46.91     15.49 o 
   5  22  -9      172.22      228.73     37.74 o 
   6  22  -9      163.21      152.73     36.90 o 
   7  22  -9       13.57       91.04     24.78 o 
   0  23  -9      439.86      408.18     39.36 o 
   1  23  -9       24.75       39.46     15.25 o 
   2  23  -9       45.60       55.53     13.11 o 
   3  23  -9      657.25      651.99     55.34 o 
   4  23  -9       34.52       47.24     16.11 o 
   5  23  -9      427.53      412.37     44.27 o 
   6  23  -9       15.26       35.83     30.67 o 
   7  23  -9      102.13       99.86     31.65 o 
   1  24  -9      710.80      768.78     55.80 o 
   2  24  -9      120.99      133.54     16.49 o 
   3  24  -9      352.37      351.37     28.91 o 
   4  24  -9      131.85      150.28     25.76 o 
   5  24  -9        3.25       67.08     31.19 o 
   6  24  -9       55.95       65.06     25.75 o 
   0  25  -9       92.04      111.42     18.05 o 
   1  25  -9        5.10        9.44     15.80 o 
   2  25  -9       12.02       19.85     18.46 o 
   3  25  -9      234.75      247.69     25.65 o 
   4  25  -9        2.00       38.66     21.02 o 
   5  25  -9       86.89      135.01     26.09 o 
   6  25  -9      112.64       57.73     25.81 o 
   1  26  -9      724.02      753.39     48.37 o 
   2  26  -9       82.09       92.03     17.46 o 
   3  26  -9      608.46      682.35     45.80 o 
   4  26  -9       39.24       31.51     16.75 o 
   5  26  -9      111.35      146.91     30.11 o 
   6  26  -9       80.39      119.81     25.15 o 
   0  27  -9       38.60       60.63     25.17 o 
   1  27  -9       15.51       -0.56     11.21 o 
   2  27  -9       13.12       42.32     14.52 o 
   3  27  -9       47.33       51.32     18.10 o 
   4  27  -9      182.15      164.15     30.29 o 
   5  27  -9       31.37       73.54     21.82 o 
   6  27  -9       36.97       65.37     22.96 o 
   1  28  -9      741.89      875.11     52.95 o 
   2  28  -9       72.75      103.27     17.99 o 
   3  28  -9      348.82      354.37     34.82 o 
   4  28  -9        2.67       16.10     20.74 o 
   5  28  -9       53.20       29.71     24.73 o 
   0  29  -9       19.76       50.74     18.05 o 
   1  29  -9       18.25       49.59     14.71 o 
   2  29  -9        1.88       23.72     12.68 o 
   3  29  -9       12.66       35.92     17.15 o 
   4  29  -9       59.32       80.65     21.32 o 
   5  29  -9       19.07       15.69     41.11 o 
   1  30  -9      462.02      473.66     35.35 o 
   2  30  -9       11.08       39.28     24.75 o 
   3  30  -9      270.31      237.35     35.63 o 
   4  30  -9       28.74       47.91     19.72 o 
   5  30  -9       95.80      179.29     24.72 o 
   0  31  -9        6.87       42.52     18.43 o 
   1  31  -9       39.04       40.50     17.42 o 
   2  31  -9      111.29      117.29     23.18 o 
   3  31  -9       27.09       -0.21     19.80 o 
   4  31  -9      151.93      160.84     21.00 o 
   1  32  -9       34.35       77.09     21.39 o 
   2  32  -9       26.24       82.81     20.23 o 
   3  32  -9      458.75      469.07     60.44 o 
   4  32  -9        0.41       56.46     18.06 o 
   0  33  -9      242.14      230.55     31.13 o 
   1  33  -9      234.90      316.84     28.39 o 
   2  33  -9        1.93       -7.80     23.00 o 
   3  33  -9      139.64      143.94     27.35 o 
   1  34  -9      723.13      616.86     75.77 o 
   2  34  -9       59.51       57.44     26.05 o 
   3  34  -9      282.75      291.69     43.32 o 
   0  35  -9      102.42       76.76     30.99 o 
   1  35  -9       59.20       56.42     30.96 o 
   2  35  -9       13.25       -4.36     21.85 o 
   0   0  -8    18855.78    20047.62    549.66 o 
   2   0  -8     3633.27     4206.50    227.11 o 
   4   0  -8     3551.75     3556.36    262.04 o 
   6   0  -8     2769.89     2832.87    133.63 o 
   8   0  -8       18.19      -15.86     50.18 o 
   1   1  -8      157.41      163.04     33.91 o 
   2   1  -8     2340.42     2338.92    105.15 o 
   3   1  -8     2303.51     2280.88     61.10 o 
   4   1  -8       16.46       24.10     24.93 o 
   5   1  -8     1705.73     1764.52     82.66 o 
   6   1  -8      117.94      159.79     31.85 o 
   7   1  -8      392.40      398.33     45.91 o 
   8   1  -8      117.31      100.73     28.60 o 
   9   1  -8       17.59       -9.12     18.44 o 
   0   2  -8     7863.94     8370.14    159.14 o 
   1   2  -8      131.44      151.66     16.90 o 
   2   2  -8     1712.86     1851.74     64.20 o 
   3   2  -8       71.24       82.16     17.85 o 
   4   2  -8     4395.38     4383.72    124.47 o 
   5   2  -8       94.78      128.87     23.59 o 
   6   2  -8     2882.14     3296.69    119.33 o 
   7   2  -8      147.18      164.99     33.62 o 
   8   2  -8      150.92      164.77     25.00 o 
   9   2  -8       22.18       64.54     20.79 o 
   1   3  -8      107.59      166.99     22.77 o 
   2   3  -8      181.77      184.68     14.66 o 
   3   3  -8     1870.72     1942.02     54.78 o 
   4   3  -8       44.21       31.18     23.11 o 
   5   3  -8     1078.97     1034.55    109.58 o 
   6   3  -8      332.20      402.67     37.95 o 
   7   3  -8      173.90      199.07     26.33 o 
   8   3  -8      236.64      242.95     33.32 o 
   9   3  -8        3.88       49.33     22.49 o 
   0   4  -8     6447.23     6782.92    221.60 o 
   1   4  -8     3885.46     4228.79     58.50 o 
   2   4  -8      467.78      461.41     30.32 o 
   3   4  -8      106.07      125.08     12.41 o 
   4   4  -8      638.91      691.28     35.03 o 
   5   4  -8      114.07      127.72     27.69 o 
   6   4  -8     1927.09     1806.38     94.68 o 
   7   4  -8      220.73      225.92     30.92 o 
   8   4  -8      146.91      200.47     30.89 o 
   9   4  -8       19.42       55.58     20.34 o 
   1   5  -8     8153.98     8328.23     95.53 o 
   2   5  -8     3006.65     3144.85     39.07 o 
   3   5  -8      406.81      388.04     14.88 o 
   4   5  -8      126.68      122.00     21.33 o 
   5   5  -8      421.69      368.62     37.17 o 
   6   5  -8      579.84      568.78     50.37 o 
   7   5  -8       10.06       40.72     24.20 o 
   8   5  -8       52.77       59.84     32.98 o 
   9   5  -8        0.60       29.04     31.38 o 
   0   6  -8     4906.54     5178.76     89.97 o 
   1   6  -8       17.54       27.69      9.33 o 
   2   6  -8      569.61      515.36     29.26 o 
   3   6  -8      161.62      189.32     12.95 o 
   4   6  -8      280.86      268.58     23.83 o 
   5   6  -8      136.76      145.05     22.99 o 
   6   6  -8      468.61      452.75     52.19 o 
   7   6  -8      189.32      191.91     46.55 o 
   8   6  -8      252.43      196.65     37.23 o 
   9   6  -8       61.91       99.46     41.07 o 
   1   7  -8     9227.27    10178.26    193.86 o 
   2   7  -8     4622.04     4859.11     58.54 o 
   3   7  -8     1435.31     1429.01     18.27 o 
   4   7  -8      590.79      597.88     42.79 o 
   5   7  -8      359.76      454.81     38.76 o 
   6   7  -8      210.59      189.91     22.68 o 
   7   7  -8       44.87       52.33     17.19 o 
   8   7  -8      266.21      209.19     36.60 o 
   9   7  -8       50.20       79.46     27.75 o 
   0   8  -8      363.27      280.32     30.00 o 
   1   8  -8     3448.94     3912.25     61.74 o 
   2   8  -8        9.85       12.80     10.24 o 
   3   8  -8      350.00      324.88     20.32 o 
   4   8  -8       30.33       25.60     12.56 o 
   5   8  -8       41.93       47.18     22.37 o 
   6   8  -8      316.83      359.35     38.98 o 
   7   8  -8       49.86       57.03     20.26 o 
   8   8  -8      186.53      149.11     41.85 o 
   9   8  -8        2.61       45.62     34.13 o 
   1   9  -8     1571.40     1525.67     48.23 o 
   2   9  -8     3718.77     4098.71     93.63 o 
   3   9  -8     2386.22     2390.36     51.52 o 
   4   9  -8      871.47      871.41     22.34 o 
   5   9  -8      306.88      384.21     38.81 o 
   6   9  -8      530.95      546.81     52.27 o 
   7   9  -8       76.67      114.68     47.36 o 
   8   9  -8       22.46       11.96     38.46 o 
   9   9  -8       41.79       39.46     25.87 o 
   0  10  -8     5601.73     5860.58    180.28 o 
   1  10  -8       66.35       87.97     18.12 o 
   2  10  -8     1410.16     1407.22     37.24 o 
   3  10  -8      163.19      190.98     20.43 o 
   4  10  -8      794.35      829.28     28.65 o 
   5  10  -8      319.65      332.76     36.44 o 
   6  10  -8      179.66      193.21     29.35 o 
   7  10  -8       47.62       56.04     33.56 o 
   8  10  -8       31.21       25.18     27.78 o 
   9  10  -8       11.03       61.08     39.74 o 
   1  11  -8      755.59      650.41     36.41 o 
   2  11  -8     4170.57     4516.60    101.91 o 
   3  11  -8     1433.51     1479.29     36.21 o 
   4  11  -8      759.26      864.91     28.72 o 
   5  11  -8      145.75      157.68     20.30 o 
   6  11  -8       25.66       54.36     25.77 o 
   7  11  -8       99.91      146.08     31.39 o 
   8  11  -8      247.49      240.98     42.13 o 
   0  12  -8     2435.77     2046.19     84.61 o 
   1  12  -8      248.65      309.30     24.73 o 
   2  12  -8     1988.29     1888.05     48.39 o 
   3  12  -8       62.67       41.98     11.82 o 
   4  12  -8      135.59      157.20     17.57 o 
   5  12  -8      158.64      141.08     19.48 o 
   6  12  -8        8.87       27.72     25.28 o 
   7  12  -8       20.44       17.28     20.25 o 
   8  12  -8      123.12      121.67     30.71 o 
   1  13  -8     2436.53     2613.83     63.58 o 
   2  13  -8     2452.43     2472.23     59.54 o 
   3  13  -8      328.49      330.75     23.59 o 
   4  13  -8       98.75      133.42     16.07 o 
   5  13  -8       25.95       33.87      9.78 o 
   6  13  -8      351.45      357.54     38.29 o 
   7  13  -8       60.85       77.46     29.39 o 
   8  13  -8      182.97      169.75     54.29 o 
   0  14  -8      770.69      905.15     89.31 o 
   1  14  -8       49.70       41.50     18.02 o 
   2  14  -8     1159.60     1116.73     38.44 o 
   3  14  -8      465.99      421.81     18.89 o 
   4  14  -8      732.95      748.49     46.50 o 
   5  14  -8       36.97       31.04     19.33 o 
   6  14  -8       74.28       58.69     24.30 o 
   7  14  -8      134.71       89.99     34.40 o 
   8  14  -8      291.16      312.86     58.40 o 
   1  15  -8     3263.14     3048.85     69.86 o 
   2  15  -8     2156.55     2154.70     53.92 o 
   3  15  -8      701.05      708.77     21.02 o 
   4  15  -8       87.13       84.01     16.14 o 
   5  15  -8     1005.76      922.23     71.79 o 
   6  15  -8      114.26      161.05     25.76 o 
   7  15  -8       49.75       30.08     17.83 o 
   8  15  -8       82.23       48.05     31.79 o 
   0  16  -8      545.01      528.74     51.19 o 
   1  16  -8      370.98      359.62     27.64 o 
   2  16  -8     1484.20     1545.73     47.11 o 
   3  16  -8      679.18      653.25     18.20 o 
   4  16  -8      391.59      393.05     29.41 o 
   5  16  -8       64.21      105.04     23.31 o 
   6  16  -8      350.16      330.28     44.31 o 
   7  16  -8      202.39      230.15     35.38 o 
   8  16  -8       36.52       56.80     24.88 o 
   1  17  -8      908.72      877.63     28.84 o 
   2  17  -8     1558.20     1506.27     54.08 o 
   3  17  -8     3711.77     4042.74    116.62 o 
   4  17  -8      133.61       86.59     35.91 o 
   5  17  -8      828.61      808.72     58.88 o 
   6  17  -8      371.15      418.48     61.59 o 
   7  17  -8      119.31      111.85     36.54 o 
   8  17  -8       18.69       47.46     30.85 o 
   0  18  -8      965.13      917.43     97.64 o 
   1  18  -8       24.15       14.38     13.90 o 
   2  18  -8      492.93      586.23     37.94 o 
   3  18  -8      599.58      596.73     44.11 o 
   4  18  -8      433.00      364.17     30.57 o 
   5  18  -8      492.16      472.57     43.63 o 
   6  18  -8      100.44      110.12     22.96 o 
   7  18  -8      207.11      232.82     76.86 o 
   8  18  -8      100.26      129.29     28.44 o 
   1  19  -8      312.41      319.42     40.59 o 
   2  19  -8      990.55      940.42     68.09 o 
   3  19  -8      715.32      734.18     44.22 o 
   4  19  -8       75.78       60.75     22.06 o 
   5  19  -8      134.20      110.60     21.27 o 
   6  19  -8      341.02      301.02     46.09 o 
   7  19  -8       68.05       51.86     28.86 o 
   8  19  -8      124.12      117.63     26.89 o 
   0  20  -8     6742.09     7044.92    242.31 o 
   1  20  -8     1166.82     1232.89     60.34 o 
   2  20  -8      620.33      658.70     48.74 o 
   3  20  -8      980.74      933.10     83.91 o 
   4  20  -8       85.86       88.94     19.23 o 
   5  20  -8      191.65      211.12     32.83 o 
   6  20  -8       40.21       50.81     35.73 o 
   7  20  -8      128.13      110.85     27.29 o 
   1  21  -8     1455.80     1523.21     58.05 o 
   2  21  -8        1.38       18.17     14.16 o 
   3  21  -8       53.53       33.03     12.21 o 
   4  21  -8      121.17      117.11     24.32 o 
   5  21  -8      116.84       88.08     21.36 o 
   6  21  -8      111.70      105.24     31.63 o 
   7  21  -8       37.49       81.40     22.64 o 
   0  22  -8      228.84      249.58     38.00 o 
   1  22  -8      104.35       82.69     15.62 o 
   2  22  -8      706.57      769.28     45.21 o 
   3  22  -8       62.67       49.90     12.31 o 
   4  22  -8      201.49      151.24     26.40 o 
   5  22  -8      189.54      181.14     24.58 o 
   6  22  -8       20.02       48.34     17.37 o 
   7  22  -8      108.96       68.13     21.70 o 
   1  23  -8     1087.81     1054.91     44.32 o 
   2  23  -8      323.02      286.64     23.32 o 
   3  23  -8      276.29      271.68     30.06 o 
   4  23  -8      141.49      133.23     21.20 o 
   5  23  -8       93.10       82.71     20.78 o 
   6  23  -8       74.94      105.34     33.29 o 
   7  23  -8       66.82       51.85     22.15 o 
   0  24  -8       15.51       50.77     18.15 o 
   1  24  -8      135.19      129.47     19.81 o 
   2  24  -8      131.97      109.40     18.31 o 
   3  24  -8       66.54       86.46     14.47 o 
   4  24  -8       71.22       80.08     18.25 o 
   5  24  -8       20.04       15.54     16.10 o 
   6  24  -8       37.48       47.62     25.55 o 
   7  24  -8      286.66      275.63     33.25 o 
   1  25  -8      425.25      443.42     32.38 o 
   2  25  -8       37.76       15.33     15.52 o 
   3  25  -8      853.50      939.87     62.73 o 
   4  25  -8       32.27       78.90     20.20 o 
   5  25  -8      130.35      121.45     21.75 o 
   6  25  -8       41.71       64.11     40.21 o 
   0  26  -8        7.24       56.29     20.11 o 
   1  26  -8       67.69       75.27     14.41 o 
   2  26  -8      144.62      191.40     21.96 o 
   3  26  -8      145.73      120.00     33.37 o 
   4  26  -8      120.41      152.17     25.12 o 
   5  26  -8      306.79      336.50     36.66 o 
   6  26  -8        9.30       10.80     36.26 o 
   1  27  -8      131.06      164.10     19.65 o 
   2  27  -8       20.87       48.30     16.06 o 
   3  27  -8      218.18      263.50     41.52 o 
   4  27  -8      239.82      266.25     21.61 o 
   5  27  -8      290.36      328.48     46.07 o 
   6  27  -8        5.72        7.97     20.04 o 
   0  28  -8       22.18       15.14     29.26 o 
   1  28  -8       11.41       33.69     15.71 o 
   2  28  -8       12.56       -3.93     12.06 o 
   3  28  -8       28.71       65.46     27.98 o 
   4  28  -8       54.68       42.04     17.25 o 
   5  28  -8      338.88      325.61     33.79 o 
   6  28  -8       71.49       96.04     24.06 o 
   1  29  -8       57.38       67.89     16.53 o 
   2  29  -8       27.62       60.52     17.34 o 
   3  29  -8       24.12       40.06     20.97 o 
   4  29  -8      247.05      261.34     26.85 o 
   5  29  -8      141.81      117.75     32.23 o 
   0  30  -8       42.78       57.64     20.22 o 
   1  30  -8       13.62       41.18     27.02 o 
   2  30  -8       22.77       27.94     18.44 o 
   3  30  -8       26.44       51.59     15.09 o 
   4  30  -8      135.66      112.10     23.24 o 
   5  30  -8       52.14       86.50     29.57 o 
   1  31  -8       19.73       58.19     18.19 o 
   2  31  -8       93.64      114.44     24.15 o 
   3  31  -8       52.01       85.11     21.11 o 
   4  31  -8      265.74      226.70     28.03 o 
   5  31  -8      111.90       92.93     32.25 o 
   0  32  -8        5.96       31.05     30.91 o 
   1  32  -8       51.69       75.29     30.72 o 
   2  32  -8       21.18       14.16     19.27 o 
   3  32  -8       49.72       61.21     18.84 o 
   4  32  -8      157.42       69.56     26.60 o 
   1  33  -8       32.67       63.30     17.66 o 
   2  33  -8       15.00       75.25     20.91 o 
   3  33  -8      270.25      293.92     30.52 o 
   4  33  -8      124.31      109.91     19.87 o 
   0  34  -8      177.51      211.02     58.63 o 
   1  34  -8        3.73       17.31     16.21 o 
   2  34  -8       20.35       77.89     21.97 o 
   3  34  -8      103.33       59.07     21.01 o 
   1  35  -8        1.07       37.08     26.53 o 
   2  35  -8       35.16       98.48     24.78 o 
   0  36  -8      214.05      158.92     51.31 o 
   1  36  -8        1.04       65.64     22.21 o 
   2  36  -8       55.25      110.00     54.64 o 
   2   0  -7     3660.07     3644.93     64.55 o 
   4   0  -7     1625.85     1729.03     62.06 o 
   6   0  -7     2496.68     2571.67    148.78 o 
   8   0  -7      110.02      132.57     32.59 o 
   0   1  -7      593.93      584.80     29.59 o 
   1   1  -7        2.33       -7.44     12.18 o 
   2   1  -7      841.94     1067.06     35.74 o 
   3   1  -7      445.65      462.28     25.09 o 
   4   1  -7       84.83       86.06     10.77 o 
   5   1  -7      417.51      435.68     39.99 o 
   6   1  -7      402.81      450.41     47.60 o 
   7   1  -7       86.61       85.65     27.21 o 
   8   1  -7       49.74       46.95     17.27 o 
   9   1  -7      353.55      308.15     38.70 o 
   1   2  -7       17.44       25.30     10.87 o 
   2   2  -7     1366.82     1356.85     41.18 o 
   3   2  -7      104.69       91.99     13.67 o 
   4   2  -7     2012.56     2031.85     71.13 o 
   5   2  -7       98.90       94.60     20.87 o 
   6   2  -7     2052.79     2181.60    121.48 o 
   7   2  -7      141.55      141.96     26.73 o 
   8   2  -7      917.56      905.30     84.00 o 
   9   2  -7       32.21       14.66     23.03 o 
   0   3  -7     3787.26     4017.28     99.45 o 
   1   3  -7      183.73      224.06     18.99 o 
   2   3  -7       21.85       14.92      8.36 o 
   3   3  -7      216.71      211.85     15.61 o 
   4   3  -7       15.58       62.91     16.45 o 
   5   3  -7      106.68      117.89     21.15 o 
   6   3  -7       35.25       77.59     22.37 o 
   7   3  -7       54.87       33.18     27.96 o 
   8   3  -7      117.31       57.27     20.87 o 
   9   3  -7      264.82      174.58     60.18 o 
   1   4  -7      696.63      726.60     24.58 o 
   2   4  -7     1206.13     1180.10     30.02 o 
   3   4  -7      382.18      409.07     12.07 o 
   4   4  -7     1516.36     1668.99     52.22 o 
   5   4  -7      162.33      154.50     28.91 o 
   6   4  -7     1684.25     1728.21    105.31 o 
   7   4  -7      369.41      367.49     46.53 o 
   8   4  -7     1051.06      982.08     90.23 o 
   9   4  -7       34.72       20.75     18.35 o 
   0   5  -7     4803.60     4827.65     81.75 o 
   1   5  -7     1627.11     1768.91     59.52 o 
   2   5  -7     6942.13     7346.68     84.81 o 
   3   5  -7      624.97      643.31     19.42 o 
   4   5  -7      167.89      178.73     24.92 o 
   5   5  -7      360.35      373.02     28.03 o 
   6   5  -7        2.04       51.28     18.84 o 
   7   5  -7        2.67       33.04     24.89 o 
   8   5  -7       26.05       69.64     27.79 o 
   9   5  -7       66.59       77.50     26.71 o 
   1   6  -7      273.70      277.42     16.96 o 
   2   6  -7     1376.55     1369.93     33.56 o 
   3   6  -7      198.47      185.27     11.90 o 
   4   6  -7      848.03      728.42     31.64 o 
   5   6  -7      126.75      113.98     17.86 o 
   6   6  -7     1876.57     2055.85     74.34 o 
   7   6  -7      166.34      168.02     37.63 o 
   8   6  -7      436.52      382.57     41.91 o 
   9   6  -7       28.56       40.86     19.66 o 
   0   7  -7     6825.59     7145.25    117.22 o 
   1   7  -7     1178.33     1342.69     43.49 o 
   2   7  -7      347.30      361.98     25.55 o 
   3   7  -7      903.96      934.16     13.17 o 
   4   7  -7       20.46       39.20     14.10 o 
   5   7  -7      384.19      368.40     34.00 o 
   6   7  -7       32.44       56.25     18.92 o 
   7   7  -7       68.55       50.07     24.47 o 
   8   7  -7       38.62       28.36     41.67 o 
   9   7  -7       32.38       33.58     25.49 o 
   1   8  -7      480.99      582.09     43.70 o 
   2   8  -7      649.32      593.55     25.97 o 
   3   8  -7     1313.69     1242.83     28.60 o 
   4   8  -7      591.92      566.71     36.80 o 
   5   8  -7      166.47      157.72     16.13 o 
   6   8  -7     2056.98     2181.34     66.50 o 
   7   8  -7       26.07       25.09     19.99 o 
   8   8  -7      844.74      795.03     92.37 o 
   9   8  -7       10.15       37.48     29.96 o 
   0   9  -7     1890.48     2031.87     86.86 o 
   1   9  -7      176.34      199.06     16.63 o 
   2   9  -7     1126.52     1311.85     29.66 o 
   3   9  -7      454.71      523.32     15.44 o 
   4   9  -7        6.06       23.32     12.47 o 
   5   9  -7      131.50      152.92     18.96 o 
   6   9  -7       54.08       28.73     17.48 o 
   7   9  -7       49.80       67.26     30.96 o 
   8   9  -7      192.33      141.86     33.23 o 
   9   9  -7       80.83       50.67     34.16 o 
   1  10  -7      856.73      848.23     50.86 o 
   2  10  -7      245.45      236.68     14.88 o 
   3  10  -7     1198.66     1200.10     30.53 o 
   4  10  -7     2322.61     2328.29     62.86 o 
   5  10  -7      173.16      169.48     21.62 o 
   6  10  -7     1176.31     1231.48     57.86 o 
   7  10  -7       50.20       72.34     30.89 o 
   8  10  -7      411.10      463.65     39.74 o 
   9  10  -7       49.71       35.39     34.62 o 
   0  11  -7     4650.38     4718.33     97.95 o 
   1  11  -7     1341.50     1360.46     39.20 o 
   2  11  -7     1813.69     1991.52     34.88 o 
   3  11  -7        1.47       -4.97      6.56 o 
   4  11  -7       63.72       80.31     25.23 o 
   5  11  -7      134.85      127.31     17.94 o 
   6  11  -7      244.56      228.69     31.75 o 
   7  11  -7        2.38       27.85     34.24 o 
   8  11  -7      255.30      173.49     35.92 o 
   9  11  -7       32.97       68.89     32.07 o 
   1  12  -7        1.01        3.33     10.65 o 
   2  12  -7      317.21      329.64     32.67 o 
   3  12  -7       72.30       90.65     10.27 o 
   4  12  -7     2625.87     2888.38     79.75 o 
   5  12  -7      109.58      107.16     21.39 o 
   6  12  -7      330.98      347.55     39.84 o 
   7  12  -7      129.88       76.13     29.17 o 
   8  12  -7      737.37      687.36     89.54 o 
   9  12  -7       10.36       16.78     93.88 o 
   0  13  -7     7426.26     7830.00    278.48 o 
   1  13  -7      577.37      533.79     23.98 o 
   2  13  -7     1734.51     1677.58     42.26 o 
   3  13  -7      106.48       97.01     11.37 o 
   4  13  -7      246.99      216.38     20.53 o 
   5  13  -7       56.74       71.41     20.46 o 
   6  13  -7       77.65       70.89     27.50 o 
   7  13  -7      113.91       78.06     22.89 o 
   8  13  -7      165.36      127.19     43.62 o 
   1  14  -7       73.82       77.87     11.50 o 
   2  14  -7      252.96      232.25     17.78 o 
   3  14  -7       91.87       73.17     14.38 o 
   4  14  -7     1317.52     1325.93     46.32 o 
   5  14  -7       47.84       39.18     18.71 o 
   6  14  -7      781.64      820.01     89.94 o 
   7  14  -7       16.73       33.91     16.79 o 
   8  14  -7      215.71      219.74     36.81 o 
   0  15  -7     4391.63     4511.35    154.43 o 
   1  15  -7       22.70       12.62     14.96 o 
   2  15  -7     3903.06     4071.52     85.43 o 
   3  15  -7      676.63      645.10     27.91 o 
   4  15  -7      191.98      159.18     18.85 o 
   5  15  -7      117.68       72.01     19.43 o 
   6  15  -7      123.75      121.55     26.18 o 
   7  15  -7       75.29       81.93     26.76 o 
   8  15  -7       47.79       62.30     28.55 o 
   1  16  -7      395.48      390.57     26.67 o 
   2  16  -7      669.38      496.37     72.28 o 
   3  16  -7      774.19      762.71     46.66 o 
   4  16  -7     1086.31     1153.08     83.48 o 
   5  16  -7      548.60      525.40     42.96 o 
   6  16  -7      717.44      704.36     64.05 o 
   7  16  -7       82.50      100.81     26.83 o 
   8  16  -7      238.91      257.99     37.67 o 
   0  17  -7     4579.33     4798.09    166.24 o 
   1  17  -7      105.52      111.30     13.98 o 
   2  17  -7      697.15      682.86     21.15 o 
   3  17  -7      548.43      574.74     20.89 o 
   4  17  -7      303.58      254.00     44.50 o 
   5  17  -7      768.73      698.64     51.05 o 
   6  17  -7      141.42      159.77     30.24 o 
   7  17  -7       95.07       77.06     23.96 o 
   8  17  -7       47.57       89.21     31.33 o 
   1  18  -7      725.15      764.00     39.70 o 
   2  18  -7      759.12      730.42     51.33 o 
   3  18  -7       83.83       72.29     14.83 o 
   4  18  -7     4166.04     4442.67     99.64 o 
   5  18  -7      720.22      668.81     51.15 o 
   6  18  -7      829.73      839.51     92.63 o 
   7  18  -7       93.96      131.53     37.73 o 
   8  18  -7      458.45      378.97     52.82 o 
   0  19  -7     2197.15     2475.32     86.10 o 
   1  19  -7       54.04       52.03     16.55 o 
   2  19  -7       18.82       24.03     16.64 o 
   3  19  -7      889.27      906.44     58.84 o 
   4  19  -7       90.86       93.25     19.36 o 
   5  19  -7       32.68       25.57     15.62 o 
   6  19  -7       82.69       99.89     27.01 o 
   7  19  -7      255.69      196.63     42.32 o 
   8  19  -7      103.50       75.11     22.51 o 
   1  20  -7       33.01       32.78     16.18 o 
   2  20  -7      828.36      729.44     48.55 o 
   3  20  -7       49.54       66.16     17.10 o 
   4  20  -7     2425.67     2469.64     57.17 o 
   5  20  -7      199.99      239.20     23.11 o 
   6  20  -7      332.77      346.81     58.86 o 
   7  20  -7       94.60       72.42     29.52 o 
   8  20  -7      147.28      176.84     28.12 o 
   0  21  -7     2420.82     2813.97    109.22 o 
   1  21  -7       51.82       50.59     11.30 o 
   2  21  -7     4643.51     4972.43    113.69 o 
   3  21  -7      502.34      487.94     35.36 o 
   4  21  -7       23.08       16.87     14.68 o 
   5  21  -7      290.19      344.24     31.18 o 
   6  21  -7      213.99      163.10     30.11 o 
   7  21  -7       80.50       50.37     20.29 o 
   1  22  -7       69.92       56.93     13.10 o 
   2  22  -7        2.14       13.66     15.36 o 
   3  22  -7       97.16       77.84     18.62 o 
   4  22  -7      258.36      237.03     29.59 o 
   5  22  -7      436.31      476.90     38.33 o 
   6  22  -7      113.35      106.01     28.68 o 
   7  22  -7       49.17       52.60     20.93 o 
   0  23  -7     3104.11     3383.49    110.18 o 
   1  23  -7       81.71       79.21     11.57 o 
   2  23  -7     2299.20     2534.43     65.44 o 
   3  23  -7      239.18      260.26     24.08 o 
   4  23  -7      340.38      321.65     30.28 o 
   5  23  -7      182.93      239.48     22.60 o 
   6  23  -7      134.09      137.02     31.91 o 
   7  23  -7      112.68      129.83     25.50 o 
   1  24  -7      343.05      409.63     27.97 o 
   2  24  -7      134.70      118.87     21.54 o 
   3  24  -7       59.65       50.22     13.78 o 
   4  24  -7      194.94      238.54     31.11 o 
   5  24  -7      234.50      197.94     33.41 o 
   6  24  -7      190.89      187.28     29.54 o 
   7  24  -7       32.11       63.08     32.29 o 
   0  25  -7      270.92      263.07     38.60 o 
   1  25  -7      126.87      112.34     16.62 o 
   2  25  -7      380.06      400.88     29.73 o 
   3  25  -7      290.06      351.01     25.63 o 
   4  25  -7      282.70      269.66     31.12 o 
   5  25  -7       62.86       78.29     19.61 o 
   6  25  -7       53.94       71.08     27.73 o 
   7  25  -7       17.25       14.25     26.89 o 
   1  26  -7      280.91      264.23     21.65 o 
   2  26  -7      769.84      826.54     48.82 o 
   3  26  -7        6.60       13.01     15.45 o 
   4  26  -7      775.95      847.85     61.51 o 
   5  26  -7       42.75       50.98     14.07 o 
   6  26  -7      288.90      311.04     45.63 o 
   0  27  -7     1464.22     1632.60     97.02 o 
   1  27  -7       57.56       94.13     14.27 o 
   2  27  -7     1025.11     1121.81     57.12 o 
   3  27  -7       96.41      114.46     18.82 o 
   4  27  -7      140.66      128.69     25.32 o 
   5  27  -7       17.80       46.04     23.66 o 
   6  27  -7       10.08       59.15     20.02 o 
   1  28  -7       96.43       79.07     14.21 o 
   2  28  -7      189.52      175.40     24.67 o 
   3  28  -7       19.65       56.39     17.81 o 
   4  28  -7      536.77      575.64     47.49 o 
   5  28  -7       18.99       37.15     15.54 o 
   6  28  -7      282.64      273.81     43.37 o 
   0  29  -7      664.30      736.70     67.46 o 
   1  29  -7        6.83       34.00     21.54 o 
   2  29  -7      788.78      739.96     49.77 o 
   3  29  -7        5.09       18.00     14.78 o 
   4  29  -7      239.92      256.55     33.13 o 
   5  29  -7        0.52       27.19     13.72 o 
   6  29  -7       29.89       33.62     15.31 o 
   1  30  -7      164.45      194.55     19.05 o 
   2  30  -7      126.43      163.54     27.31 o 
   3  30  -7       83.99       62.98     17.10 o 
   4  30  -7      143.02      216.36     34.98 o 
   5  30  -7       14.28       48.04     24.30 o 
   0  31  -7      268.47      220.80     32.56 o 
   1  31  -7       28.06       51.67     18.29 o 
   2  31  -7      759.94      804.54     60.00 o 
   3  31  -7       18.45       40.65     13.74 o 
   4  31  -7      197.71      199.57     26.27 o 
   5  31  -7       98.29      138.03     22.83 o 
   1  32  -7      273.56      284.15     35.95 o 
   2  32  -7      309.35      275.92     24.97 o 
   3  32  -7       45.19       50.08     17.22 o 
   4  32  -7       49.65       60.07     15.95 o 
   0  33  -7      767.72      835.07    111.18 o 
   1  33  -7       47.10       57.99     26.30 o 
   2  33  -7      355.48      390.47     37.35 o 
   3  33  -7      116.12      128.99     27.92 o 
   4  33  -7      153.48      129.67     22.33 o 
   1  34  -7       38.56       46.89     23.93 o 
   2  34  -7       34.07       41.18     18.85 o 
   3  34  -7       42.57       73.85     20.98 o 
   4  34  -7       44.39       71.61     32.31 o 
   0  35  -7      377.34      309.66     58.89 o 
   1  35  -7       42.10       55.99     16.69 o 
   2  35  -7      295.80      352.14     42.36 o 
   3  35  -7       13.26       38.69     38.01 o 
   1  36  -7       19.89       29.84     26.31 o 
   2  36  -7       37.15       54.61     27.75 o 
   0  37  -7      350.52      334.04     89.17 o 
   1  37  -7       11.97       25.96     31.77 o 
   0   0  -6    12639.69    11523.58    204.14 o 
   2   0  -6     3986.59     3589.78     70.68 o 
   4   0  -6      967.73     1038.87     50.11 o 
   6   0  -6      313.28      383.95     69.88 o 
   8   0  -6      551.41      460.72     53.26 o 
   1   1  -6     2380.39     1964.47     38.54 o 
   2   1  -6     1039.35     1043.26     32.89 o 
   3   1  -6       81.30       71.14     14.25 o 
   4   1  -6      138.04      122.46     31.96 o 
   5   1  -6     2917.94     3009.98     79.52 o 
   6   1  -6      521.47      624.11     47.68 o 
   7   1  -6      162.19      158.86     27.74 o 
   8   1  -6       32.23       16.55     21.33 o 
   9   1  -6      213.59      169.92     29.43 o 
   0   2  -6    20883.62    19703.26    241.10 o 
   1   2  -6     2647.37     2778.67     36.18 o 
   2   2  -6     2000.09     1744.84     40.00 o 
   3   2  -6      398.42      433.89     18.44 o 
   4   2  -6      900.07      900.15     35.53 o 
   5   2  -6       96.14       70.43     14.22 o 
   6   2  -6      209.37      203.93     32.20 o 
   7   2  -6      666.46      757.92     72.85 o 
   8   2  -6       22.73        9.45     17.91 o 
   9   2  -6       66.27       60.08     20.78 o 
   1   3  -6       65.31       50.96      7.12 o 
   2   3  -6     8714.22     8631.30     85.26 o 
   3   3  -6      101.06       85.07      9.20 o 
   4   3  -6       28.40       24.77      9.90 o 
   5   3  -6     2022.95     1931.40     62.08 o 
   6   3  -6      231.37      252.74     30.10 o 
   7   3  -6      201.25      220.28     35.23 o 
   8   3  -6       91.15      111.98     25.19 o 
   9   3  -6       20.61       34.39     15.48 o 
   0   4  -6     1882.99     2331.46     92.61 o 
   1   4  -6     1110.99     1126.08     26.35 o 
   2   4  -6      334.50      292.46     15.39 o 
   3   4  -6      423.91      441.25     13.54 o 
   4   4  -6     4581.45     5127.13    113.51 o 
   5   4  -6       20.49       17.38      6.85 o 
   6   4  -6     1063.25     1108.38    100.19 o 
   7   4  -6        3.70       -6.33     28.43 o 
   8   4  -6       54.55       42.70     18.90 o 
   9   4  -6      173.18      157.66     33.66 o 
   1   5  -6     2143.88     1890.11     42.15 o 
   2   5  -6     2853.42     2978.15     67.91 o 
   3   5  -6       23.92       17.39      8.13 o 
   4   5  -6       74.21       60.98     12.30 o 
   5   5  -6     2056.19     2104.11     73.27 o 
   6   5  -6      299.85      266.24     41.84 o 
   7   5  -6      276.00      276.65     39.40 o 
   8   5  -6       25.46       11.14     20.49 o 
   9   5  -6       20.08       70.09     25.76 o 
   0   6  -6    16571.25    18420.08    352.34 o 
   1   6  -6     6493.76     6445.31     64.27 o 
   2   6  -6      125.56       93.42     10.01 o 
   3   6  -6     1768.33     1870.35     34.44 o 
   4   6  -6     1543.97     1604.38     41.99 o 
   5   6  -6      492.62      469.91     21.78 o 
   6   6  -6     1577.36     1657.79     74.52 o 
   7   6  -6      242.69      200.09     39.73 o 
   8   6  -6      289.39      313.68     66.20 o 
   9   6  -6       37.24       54.34     19.61 o 
   1   7  -6     2595.85     2865.93     61.10 o 
   2   7  -6     1376.31     1448.19     39.80 o 
   3   7  -6     1875.91     1813.73     33.82 o 
   4   7  -6       16.47       19.55      8.51 o 
   5   7  -6      537.79      483.53     27.12 o 
   6   7  -6       99.45      108.11     19.76 o 
   7   7  -6       26.09       16.05     17.16 o 
   8   7  -6        3.62       14.89     37.15 o 
   9   7  -6      124.14       64.95     28.96 o 
   0   8  -6     8396.94     9518.45    468.93 o 
   1   8  -6     5525.88     6335.39     63.28 o 
   2   8  -6       91.05      147.12     11.65 o 
   3   8  -6     2473.33     2853.89     34.08 o 
   4   8  -6     1668.17     1663.38     38.84 o 
   5   8  -6      163.95      166.41     18.37 o 
   6   8  -6     1199.82     1244.36     54.24 o 
   7   8  -6      429.95      429.98     52.34 o 
   8   8  -6      549.92      494.36     64.57 o 
   9   8  -6       47.76       51.99     19.33 o 
   1   9  -6       18.59       16.64      7.48 o 
   2   9  -6     1504.94     1652.83     36.68 o 
   3   9  -6     2634.23     2578.95     34.16 o 
   4   9  -6       41.24       34.15      8.77 o 
   5   9  -6      698.30      731.60     43.83 o 
   6   9  -6      111.11       77.16     31.97 o 
   7   9  -6       32.29       32.44     18.27 o 
   8   9  -6      128.24      144.74     32.08 o 
   9   9  -6      237.21      100.89     47.22 o 
   0  10  -6     2285.96     2552.13    184.94 o 
   1  10  -6      143.62      161.85     16.95 o 
   2  10  -6       38.89       28.59      8.28 o 
   3  10  -6      377.10      346.71     17.02 o 
   4  10  -6     1993.81     2053.54     49.46 o 
   5  10  -6      324.70      304.56     27.27 o 
   6  10  -6     1346.76     1348.93     49.16 o 
   7  10  -6      260.33      245.00     38.01 o 
   8  10  -6       33.44       70.47     26.68 o 
   9  10  -6       52.56      -13.51     38.75 o 
   1  11  -6     8958.76     8704.26     99.64 o 
   2  11  -6       46.94       76.50      9.50 o 
   3  11  -6     1335.87     1227.16     33.44 o 
   4  11  -6       48.44       43.64     12.73 o 
   5  11  -6      180.30      220.90     25.26 o 
   6  11  -6      238.38      223.92     23.39 o 
   7  11  -6      185.21      192.22     27.38 o 
   8  11  -6      288.09      272.48     33.50 o 
   9  11  -6       14.68       71.46     31.07 o 
   0  12  -6      515.53      577.78    115.95 o 
   1  12  -6      549.00      530.12     26.09 o 
   2  12  -6      401.79      452.72     21.64 o 
   3  12  -6      200.25      245.96     19.05 o 
   4  12  -6     2161.48     2136.27     64.80 o 
   5  12  -6      340.16      369.80     30.77 o 
   6  12  -6      945.45      840.96     47.05 o 
   7  12  -6      274.12      284.90     34.83 o 
   8  12  -6      293.88      348.85     57.99 o 
   9  12  -6       31.53       38.56     40.83 o 
   1  13  -6    12835.71    13621.28    175.84 o 
   2  13  -6       45.30       24.70     12.14 o 
   3  13  -6     1418.59     1378.28     34.84 o 
   4  13  -6      144.42      140.73     21.42 o 
   5  13  -6      385.16      373.55     32.73 o 
   6  13  -6      763.34      746.81     57.13 o 
   7  13  -6      107.35       81.96     31.14 o 
   8  13  -6       47.39       80.80     27.80 o 
   9  13  -6       66.10       42.56     42.14 o 
   0  14  -6      148.30      154.33     26.44 o 
   1  14  -6     2266.78     2488.60     37.85 o 
   2  14  -6      395.69      387.94     30.35 o 
   3  14  -6      235.76      250.55     23.14 o 
   4  14  -6      592.31      586.23     29.37 o 
   5  14  -6       82.74       84.59     25.45 o 
   6  14  -6      261.68      235.71     28.10 o 
   7  14  -6      286.59      312.35     43.20 o 
   8  14  -6      343.83      336.09     95.84 o 
   9  14  -6       11.39       47.10     40.73 o 
   1  15  -6     2641.02     2843.53     57.25 o 
   2  15  -6       83.91       87.42     10.25 o 
   3  15  -6     1223.74     1220.11     40.71 o 
   4  15  -6      150.55      136.66     22.63 o 
   5  15  -6      739.89      702.34     61.45 o 
   6  15  -6      137.72      133.11     19.89 o 
   7  15  -6       12.16       23.24     18.25 o 
   8  15  -6       13.96       -4.24     21.96 o 
   0  16  -6      152.18       99.84     25.66 o 
   1  16  -6        9.33        8.81     13.15 o 
   2  16  -6      486.53      450.93     35.98 o 
   3  16  -6       72.20       82.61     15.43 o 
   4  16  -6      421.60      458.00     40.15 o 
   5  16  -6      261.83      277.53     30.33 o 
   6  16  -6       94.46       92.05     25.78 o 
   7  16  -6      314.23      245.29     36.48 o 
   8  16  -6      161.13      174.99     32.74 o 
   1  17  -6     2275.29     2390.78     49.51 o 
   2  17  -6      492.92      484.81     36.39 o 
   3  17  -6     2464.10     2519.95     71.14 o 
   4  17  -6     1085.37     1079.52     83.72 o 
   5  17  -6      272.86      272.06     36.32 o 
   6  17  -6      510.87      510.70     40.40 o 
   7  17  -6      197.22      218.62     34.03 o 
   8  17  -6       18.49       26.96     23.62 o 
   0  18  -6     1060.13     1108.72     49.02 o 
   1  18  -6       22.37       45.32      8.08 o 
   2  18  -6      139.40      131.59     14.19 o 
   3  18  -6        4.68       20.37     16.10 o 
   4  18  -6      403.84      366.86     24.82 o 
   5  18  -6       64.18       73.78     18.84 o 
   6  18  -6       26.78       22.13     23.56 o 
   7  18  -6      269.71      226.60     30.78 o 
   8  18  -6        2.57       49.97     20.99 o 
   1  19  -6      613.63      604.81     29.41 o 
   2  19  -6     4628.23     4666.13    101.18 o 
   3  19  -6     1072.20     1198.22     68.01 o 
   4  19  -6     1345.77     1271.22     50.01 o 
   5  19  -6        9.60       22.39     20.19 o 
   6  19  -6      197.77      234.64     29.45 o 
   7  19  -6      118.65      123.95     26.97 o 
   8  19  -6       14.62       60.45     28.97 o 
   0  20  -6     1792.06     1833.85     81.72 o 
   1  20  -6     1417.94     1323.89     45.12 o 
   2  20  -6      347.70      357.26     29.87 o 
   3  20  -6      256.98      267.27     27.23 o 
   4  20  -6     2239.08     2379.62     87.36 o 
   5  20  -6      108.94      137.39     20.50 o 
   6  20  -6       88.45      137.30     23.12 o 
   7  20  -6      343.38      334.37     41.13 o 
   8  20  -6       52.58       69.95     28.59 o 
   1  21  -6      456.18      433.60     25.48 o 
   2  21  -6     2301.10     2303.54     75.35 o 
   3  21  -6       77.45       82.64     17.15 o 
   4  21  -6     1388.41     1352.31     51.78 o 
   5  21  -6      396.87      432.71     34.63 o 
   6  21  -6      506.17      425.45     46.30 o 
   7  21  -6      102.83       86.55     36.92 o 
   8  21  -6       22.74       -3.25     22.75 o 
   0  22  -6      742.77      724.45     53.96 o 
   1  22  -6       57.41       90.38     14.24 o 
   2  22  -6     1597.74     1564.72     77.72 o 
   3  22  -6      115.65       99.94     14.78 o 
   4  22  -6     1395.70     1584.66     65.73 o 
   5  22  -6       57.22       75.02     18.62 o 
   6  22  -6      103.37      124.50     23.40 o 
   7  22  -6       63.48       72.00     25.74 o 
   1  23  -6      467.84      567.29     30.61 o 
   2  23  -6      357.38      346.08     24.47 o 
   3  23  -6     1588.42     1613.27     56.66 o 
   4  23  -6      741.74      743.35     52.45 o 
   5  23  -6       98.84      106.51     20.96 o 
   6  23  -6      516.46      493.35     46.45 o 
   7  23  -6       92.20       77.39     25.99 o 
   0  24  -6      113.77      171.34     26.53 o 
   1  24  -6        4.72        3.66     16.94 o 
   2  24  -6      300.90      340.91     24.60 o 
   3  24  -6      190.67      161.31     25.79 o 
   4  24  -6      211.29      205.66     26.43 o 
   5  24  -6       69.23       96.47     24.53 o 
   6  24  -6       55.61       49.27     30.85 o 
   7  24  -6      156.60      188.04     40.58 o 
   1  25  -6      200.70      238.40     25.90 o 
   2  25  -6      286.77      311.10     23.88 o 
   3  25  -6      602.60      647.31     47.35 o 
   4  25  -6      102.44       86.12     30.22 o 
   5  25  -6      147.25      159.36     21.57 o 
   6  25  -6      129.80      156.05     30.50 o 
   7  25  -6      107.55       79.68     22.45 o 
   0  26  -6     1863.48     2039.35     70.67 o 
   1  26  -6     1283.90     1338.49     58.25 o 
   2  26  -6      190.77      200.05     22.64 o 
   3  26  -6      124.89      158.70     20.23 o 
   4  26  -6       11.74       62.41     19.71 o 
   5  26  -6      185.73      206.97     27.20 o 
   6  26  -6       21.53       28.77     17.66 o 
   7  26  -6      114.83      122.92     34.89 o 
   1  27  -6       39.20        2.92     11.19 o 
   2  27  -6        7.47       13.49     22.50 o 
   3  27  -6       25.71       38.10     16.30 o 
   4  27  -6       26.45       49.00     18.41 o 
   5  27  -6       11.76       48.27     14.90 o 
   6  27  -6       20.21       17.22     19.63 o 
   0  28  -6     1536.83     1361.99     64.39 o 
   1  28  -6       25.85       28.00     12.92 o 
   2  28  -6      785.38      803.10     54.27 o 
   3  28  -6      117.84      174.94     25.25 o 
   4  28  -6       39.85       49.36     19.01 o 
   5  28  -6       99.51       69.41     19.49 o 
   6  28  -6       12.15       34.08     20.85 o 
   1  29  -6       13.69       41.01     14.90 o 
   2  29  -6        8.17       38.48     14.15 o 
   3  29  -6        3.47       37.86     18.13 o 
   4  29  -6        0.64        5.67     17.43 o 
   5  29  -6      247.21      239.12     24.95 o 
   6  29  -6       77.11       61.95     22.81 o 
   0  30  -6      819.72      784.80     74.63 o 
   1  30  -6        0.54        6.07     19.25 o 
   2  30  -6      460.92      543.69     36.25 o 
   3  30  -6      208.71      263.40     45.68 o 
   4  30  -6       91.29      115.61     24.13 o 
   5  30  -6       43.27       39.60     15.43 o 
   1  31  -6       13.99       47.16     14.78 o 
   2  31  -6       48.23       42.64     14.75 o 
   3  31  -6       25.90       44.02     25.92 o 
   4  31  -6      124.83      153.58     25.64 o 
   5  31  -6       80.73       81.71     20.78 o 
   0  32  -6      435.11      568.71     72.30 o 
   1  32  -6        5.39       17.04     18.08 o 
   2  32  -6      167.58      151.65     25.59 o 
   3  32  -6      221.30      249.58     34.98 o 
   4  32  -6       34.36       20.73     22.75 o 
   5  32  -6      188.51      142.12     22.47 o 
   1  33  -6       62.54       61.82     21.84 o 
   2  33  -6        5.88       17.14     34.33 o 
   3  33  -6      113.61       72.03     31.95 o 
   4  33  -6       30.23       33.98     18.29 o 
   0  34  -6      353.34      307.83     47.31 o 
   1  34  -6       86.78       80.82     27.64 o 
   2  34  -6       46.51       64.19     19.96 o 
   3  34  -6      245.10      234.76     31.47 o 
   4  34  -6        6.74       30.72     18.63 o 
   1  35  -6       21.99       58.92     20.05 o 
   2  35  -6        2.23       45.82     14.70 o 
   3  35  -6       13.91      -21.45     28.34 o 
   0  36  -6       52.14       19.63     44.35 o 
   1  36  -6        6.17       33.78     20.66 o 
   2  36  -6       61.13       74.86     45.33 o 
   3  36  -6      232.11      141.16     23.16 o 
   1  37  -6        4.75       37.29     22.53 o 
   2  37  -6       17.21       38.48     25.32 o 
   0  38  -6       47.65       36.38     40.15 o 
   2   0  -5     1725.68     1766.58     56.61 o 
   4   0  -5      621.34      668.31     23.15 o 
   6   0  -5       76.07       79.18     24.45 o 
   8   0  -5      331.36      278.87     46.88 o 
   0   1  -5       28.92       21.35      9.49 o 
   1   1  -5     2606.58     2449.68     53.14 o 
   2   1  -5       57.53       46.90      7.55 o 
   3   1  -5     5834.25     5679.96     87.97 o 
   4   1  -5      393.42      351.44     12.99 o 
   5   1  -5     1530.77     1402.02     32.76 o 
   6   1  -5      262.77      275.58     31.42 o 
   7   1  -5     1499.04     1533.18     65.66 o 
   8   1  -5       40.81       56.44     20.15 o 
   9   1  -5      342.56      313.94     34.22 o 
   1   2  -5      819.56      713.44     21.92 o 
   2   2  -5     1763.97     1702.74     37.98 o 
   3   2  -5     1705.38     1856.30     55.26 o 
   4   2  -5      696.70      688.96     27.66 o 
   5   2  -5      188.93      185.36     17.37 o 
   6   2  -5       36.43       41.78      9.39 o 
   7   2  -5      563.34      545.00     51.15 o 
   8   2  -5       59.14       81.68     24.36 o 
   9   2  -5        6.96       20.49     19.32 o 
   0   3  -5       57.64       33.10     11.60 o 
   1   3  -5     8503.29     8304.56     65.32 o 
   2   3  -5     6639.37     6849.39     63.87 o 
   3   3  -5     3971.58     3930.75     54.87 o 
   4   3  -5       73.84       71.64      7.91 o 
   5   3  -5     5778.72     5857.27    112.21 o 
   6   3  -5      832.25      736.47     34.98 o 
   7   3  -5     1206.26     1280.90     61.84 o 
   8   3  -5       58.88       91.83     20.62 o 
   9   3  -5       40.12       50.21     17.85 o 
   1   4  -5        7.51        1.76      6.15 o 
   2   4  -5      166.92      154.49     11.20 o 
   3   4  -5     1048.46     1032.22     32.52 o 
   4   4  -5      779.61      834.44     23.04 o 
   5   4  -5      648.27      563.64     48.90 o 
   6   4  -5      196.47      180.02     24.81 o 
   7   4  -5       96.71       84.07     23.50 o 
   8   4  -5       60.53       49.69     19.21 o 
   9   4  -5      103.66       59.50     26.02 o 
   0   5  -5      168.27      143.62     25.99 o 
   1   5  -5     4439.00     4422.54     39.99 o 
   2   5  -5      897.10      931.49     24.32 o 
   3   5  -5     6915.58     7105.97     81.80 o 
   4   5  -5      117.53      123.39     11.84 o 
   5   5  -5     6718.86     6675.16    156.37 o 
   6   5  -5       98.09       88.79     17.53 o 
   7   5  -5     2032.43     2138.23     57.31 o 
   8   5  -5       74.11       75.97     18.75 o 
   9   5  -5      161.33      177.05     32.68 o 
   1   6  -5     1309.36     1223.02     26.10 o 
   2   6  -5      841.66      892.18     25.89 o 
   3   6  -5      588.21      606.66     30.14 o 
   4   6  -5      346.44      329.31     36.35 o 
   5   6  -5      385.26      382.76     24.29 o 
   6   6  -5       73.10       56.41     19.50 o 
   7   6  -5       65.82       44.30     28.49 o 
   8   6  -5      107.76       96.33     23.31 o 
   9   6  -5       89.72       52.67     41.42 o 
   0   7  -5     1037.88     1102.08     29.19 o 
   1   7  -5     1836.18     1825.40     34.75 o 
   2   7  -5      291.12      324.77     10.79 o 
   3   7  -5     6394.50     6396.34     98.67 o 
   4   7  -5       53.26       46.72     11.53 o 
   5   7  -5     4803.69     4800.71    116.44 o 
   6   7  -5       73.22      120.20     16.76 o 
   7   7  -5      967.86     1063.71     39.61 o 
   8   7  -5        3.62       55.01     20.49 o 
   9   7  -5      260.39      215.40     37.70 o 
   1   8  -5      970.52     1033.15     29.45 o 
   2   8  -5      154.88      196.39     16.82 o 
   3   8  -5      852.21      762.07     47.86 o 
   4   8  -5       88.54       88.67     15.07 o 
   5   8  -5      471.82      461.20     32.46 o 
   6   8  -5       88.24       62.79     15.02 o 
   7   8  -5      162.31      172.07     29.16 o 
   8   8  -5       58.28       63.62     33.36 o 
   9   8  -5       12.53       46.74     26.68 o 
   0   9  -5     1371.33     1590.14     75.43 o 
   1   9  -5     5781.13     6114.75     71.38 o 
   2   9  -5      439.01      452.67     21.93 o 
   3   9  -5     3922.09     3936.46     49.76 o 
   4   9  -5      591.32      583.57     22.23 o 
   5   9  -5     1238.65     1214.27     54.30 o 
   6   9  -5      983.31      896.75     29.72 o 
   7   9  -5      840.19      837.03     74.53 o 
   8   9  -5       39.09       77.06     29.33 o 
   9   9  -5       92.15       93.33     66.49 o 
   1  10  -5      365.94      401.18     29.67 o 
   2  10  -5      835.04      878.54     29.01 o 
   3  10  -5       95.20      123.93     14.15 o 
   4  10  -5      272.85      247.83     25.24 o 
   5  10  -5      797.53      777.84     61.71 o 
   6  10  -5      192.15      211.14     26.79 o 
   7  10  -5      125.77       96.39     20.26 o 
   8  10  -5       15.31       31.57     18.57 o 
   9  10  -5       15.74       28.73     27.97 o 
   0  11  -5      333.14      382.64     39.01 o 
   1  11  -5      215.43      230.50     20.15 o 
   2  11  -5      748.87      794.16     22.52 o 
   3  11  -5     3143.60     3114.01     51.28 o 
   4  11  -5      626.48      573.01     30.46 o 
   5  11  -5     1485.32     1597.70     55.83 o 
   6  11  -5      510.14      516.48     35.58 o 
   7  11  -5      798.57      920.53     89.54 o 
   8  11  -5      118.92      106.00     25.98 o 
   9  11  -5      117.49      151.62     33.63 o 
   1  12  -5       59.93       58.63      8.64 o 
   2  12  -5      214.20      225.40     23.36 o 
   3  12  -5       19.85       11.51      9.28 o 
   4  12  -5      314.38      298.79     20.73 o 
   5  12  -5      467.74      503.07     36.24 o 
   6  12  -5      110.35       98.32     18.16 o 
   7  12  -5       87.04       77.70     24.16 o 
   8  12  -5       29.11       20.42     29.09 o 
   9  12  -5       10.76       53.76     22.39 o 
   0  13  -5       72.99       97.25     16.06 o 
   1  13  -5      114.65      132.11     13.60 o 
   2  13  -5     1233.31     1265.18     32.28 o 
   3  13  -5     2823.91     2842.99     59.98 o 
   4  13  -5      220.46      230.99     21.45 o 
   5  13  -5     2005.40     2168.27     89.74 o 
   6  13  -5       15.61       38.38     22.19 o 
   7  13  -5      172.29      152.27     27.61 o 
   8  13  -5       41.06       67.00     34.80 o 
   9  13  -5      335.14      373.58     45.35 o 
   1  14  -5     1269.12     1328.36     30.89 o 
   2  14  -5      410.85      450.95     16.11 o 
   3  14  -5      864.93      903.86     11.07 o 
   4  14  -5      577.71      666.15     55.72 o 
   5  14  -5      364.50      376.44     37.29 o 
   6  14  -5       41.72       46.02     14.46 o 
   7  14  -5      241.63      215.85     29.79 o 
   8  14  -5       79.61       68.49     36.81 o 
   9  14  -5       48.95        9.08     30.61 o 
   0  15  -5      567.47      652.84     55.40 o 
   1  15  -5      996.33     1102.85     27.87 o 
   2  15  -5     1818.09     1828.35     37.11 o 
   3  15  -5     1631.83     1575.40     44.12 o 
   4  15  -5       23.42       42.94     11.39 o 
   5  15  -5     1969.43     2069.87    130.99 o 
   6  15  -5      474.16      422.21     38.06 o 
   7  15  -5      654.47      638.48     74.53 o 
   8  15  -5        1.54       10.09     15.76 o 
   9  15  -5      356.69      297.50     46.69 o 
   1  16  -5      977.05      955.47     17.08 o 
   2  16  -5      737.62      748.14     20.65 o 
   3  16  -5      341.46      311.39     27.81 o 
   4  16  -5       23.99       17.70     18.96 o 
   5  16  -5      198.24      229.97     30.31 o 
   6  16  -5      352.46      386.85     35.11 o 
   7  16  -5       76.51       85.77     25.81 o 
   8  16  -5       61.19       55.80     24.70 o 
   0  17  -5      681.89      661.97     39.51 o 
   1  17  -5       45.45       44.83      6.59 o 
   2  17  -5       31.91       25.15     11.82 o 
   3  17  -5     1132.04     1156.84     42.80 o 
   4  17  -5       22.34       68.67     14.96 o 
   5  17  -5      856.43      769.36     60.32 o 
   6  17  -5        1.32        6.56     20.57 o 
   7  17  -5      500.98      438.98     51.74 o 
   8  17  -5       61.47       24.47     18.48 o 
   1  18  -5     1792.74     1900.20     38.95 o 
   2  18  -5      353.39      336.53     22.74 o 
   3  18  -5      434.32      342.26     29.44 o 
   4  18  -5     1134.45     1202.92     60.50 o 
   5  18  -5      410.85      416.60     41.83 o 
   6  18  -5       15.97       28.33     27.08 o 
   7  18  -5       26.17       14.25     27.38 o 
   8  18  -5      139.15      139.57     28.40 o 
   0  19  -5      176.19      167.98     26.27 o 
   1  19  -5       79.15       98.54     10.69 o 
   2  19  -5      102.62      106.67     15.24 o 
   3  19  -5       64.97       70.17     16.00 o 
   4  19  -5       49.49       45.76     14.33 o 
   5  19  -5      189.53      200.44     24.66 o 
   6  19  -5      628.87      575.23     49.88 o 
   7  19  -5      451.71      450.60     56.29 o 
   8  19  -5      162.54       92.59     27.56 o 
   1  20  -5     1159.97     1160.08     33.53 o 
   2  20  -5      102.22       73.55     14.54 o 
   3  20  -5      151.07      145.04     17.58 o 
   4  20  -5      704.92      657.87     38.86 o 
   5  20  -5      488.66      555.95     44.23 o 
   6  20  -5        9.91       -7.71     28.98 o 
   7  20  -5      102.85       98.93     24.67 o 
   8  20  -5        5.44       30.45     21.46 o 
   0  21  -5      437.21      436.93     38.12 o 
   1  21  -5      363.63      353.18     27.50 o 
   2  21  -5      124.44       84.90     19.30 o 
   3  21  -5      592.68      598.06     39.38 o 
   4  21  -5       68.42       79.31     18.15 o 
   5  21  -5      832.97      960.97     93.92 o 
   6  21  -5      180.64      188.68     22.56 o 
   7  21  -5      290.97      244.53     47.63 o 
   8  21  -5       31.09       91.74     23.23 o 
   1  22  -5      346.04      348.53     34.79 o 
   2  22  -5     1594.86     1644.45     66.52 o 
   3  22  -5      716.92      733.92     43.06 o 
   4  22  -5       17.29       27.08     15.74 o 
   5  22  -5      283.76      281.33     38.34 o 
   6  22  -5      113.27      142.22     22.67 o 
   7  22  -5      112.04      121.17     43.55 o 
   8  22  -5       34.91       67.98     30.51 o 
   0  23  -5     1687.69     1829.52     80.77 o 
   1  23  -5      207.37      213.47     19.98 o 
   2  23  -5     1634.65     1722.94     69.58 o 
   3  23  -5     1679.92     1759.33     58.00 o 
   4  23  -5      246.02      228.56     39.07 o 
   5  23  -5      691.52      798.67     65.40 o 
   6  23  -5       75.59       52.07     18.70 o 
   7  23  -5      150.01      167.12     42.09 o 
   1  24  -5      628.34      612.95     39.52 o 
   2  24  -5      136.51      146.65     18.60 o 
   3  24  -5     1637.01     1773.19     50.79 o 
   4  24  -5      276.98      295.49     26.52 o 
   5  24  -5       47.14       41.40     26.71 o 
   6  24  -5       21.79       54.46     21.41 o 
   7  24  -5        8.14        8.72     30.18 o 
   0  25  -5     3767.67     3852.94    118.56 o 
   1  25  -5      942.05      931.43     65.31 o 
   2  25  -5       31.72       22.66     13.30 o 
   3  25  -5      285.09      315.72     29.49 o 
   4  25  -5      147.42      165.54     28.54 o 
   5  25  -5      161.15      175.17     25.46 o 
   6  25  -5       11.20       41.35     28.82 o 
   7  25  -5      230.93      265.37     59.39 o 
   1  26  -5     2002.57     2223.93     51.85 o 
   2  26  -5      513.39      511.85     34.83 o 
   3  26  -5     1370.63     1338.35     78.57 o 
   4  26  -5       15.72       31.56     20.37 o 
   5  26  -5      111.25      112.60     22.72 o 
   6  26  -5       84.78       83.91     19.39 o 
   7  26  -5        3.59      -11.03     18.03 o 
   0  27  -5      811.97      712.13     57.10 o 
   1  27  -5      239.25      228.30     20.78 o 
   2  27  -5      131.93      103.46     22.20 o 
   3  27  -5       27.58       25.09     18.78 o 
   4  27  -5       20.60       15.78     17.42 o 
   5  27  -5      172.88      212.45     26.68 o 
   6  27  -5       27.44      102.83     26.01 o 
   1  28  -5      928.10      861.08     48.15 o 
   2  28  -5       45.53       66.36     17.78 o 
   3  28  -5      353.65      336.56     29.53 o 
   4  28  -5       20.05       41.98     16.00 o 
   5  28  -5       66.13       73.95     19.18 o 
   6  28  -5       30.77       51.71     15.43 o 
   0  29  -5       25.77        8.20     34.47 o 
   1  29  -5       11.09       35.07     15.31 o 
   2  29  -5       32.46       66.93     15.27 o 
   3  29  -5      132.19      122.74     21.32 o 
   4  29  -5        3.55        2.70     15.50 o 
   5  29  -5       57.01      113.24     27.90 o 
   6  29  -5       25.21       43.88     18.48 o 
   1  30  -5      513.47      482.95     42.55 o 
   2  30  -5      156.54      170.91     23.63 o 
   3  30  -5      427.45      439.25     38.77 o 
   4  30  -5       46.08       51.21     16.22 o 
   5  30  -5        9.29       27.84     17.06 o 
   6  30  -5        8.03        8.57     18.94 o 
   0  31  -5      202.04      120.14     26.15 o 
   1  31  -5       30.38       54.02     15.73 o 
   2  31  -5      122.29      159.12     19.11 o 
   3  31  -5       29.76       36.39     16.72 o 
   4  31  -5       15.96       79.39     20.98 o 
   5  31  -5       72.72       40.77     16.42 o 
   1  32  -5      660.63      777.35     61.85 o 
   2  32  -5       37.17       48.29     14.13 o 
   3  32  -5      304.58      325.32     34.05 o 
   4  32  -5        0.12      -15.25     18.35 o 
   5  32  -5        7.51       38.04     15.16 o 
   0  33  -5       95.81       97.56     33.73 o 
   1  33  -5        2.84        3.06     32.88 o 
   2  33  -5       54.64       30.30     22.95 o 
   3  33  -5        4.10       25.07     23.91 o 
   4  33  -5      103.16       92.49     21.36 o 
   5  33  -5        6.71       82.07     18.15 o 
   1  34  -5      638.68      706.55     54.52 o 
   2  34  -5        2.05       21.35     20.00 o 
   3  34  -5      378.77      393.86     40.85 o 
   4  34  -5       27.95       56.79     17.25 o 
   0  35  -5       42.11       14.87     27.39 o 
   1  35  -5       20.26       24.51     38.52 o 
   2  35  -5        5.82       45.26     15.13 o 
   3  35  -5       72.62      110.77     22.29 o 
   4  35  -5        8.09       57.50     15.31 o 
   1  36  -5      608.49      562.43     59.21 o 
   2  36  -5        4.90       26.25     36.78 o 
   3  36  -5      376.93      326.73     33.99 o 
   0  37  -5       39.13       23.07     79.24 o 
   1  37  -5        7.74       33.38     20.82 o 
   2  37  -5       24.62       11.40     18.47 o 
   1  38  -5      298.98      350.25     31.71 o 
   0   0  -4    56909.25    44164.02   2647.46 o 
   2   0  -4     4639.23     4216.13     54.26 o 
   4   0  -4     3983.51     3991.40     66.62 o 
   6   0  -4     1420.67     1453.37    102.04 o 
   8   0  -4      489.44      478.02    100.58 o 
   1   1  -4    11264.82    11571.79     76.07 o 
   2   1  -4      180.07      172.73      8.85 o 
   3   1  -4     4243.24     4217.42     40.88 o 
   4   1  -4      157.95      124.87     10.56 o 
   5   1  -4      840.51      804.26     27.79 o 
   6   1  -4     2213.23     2194.72     75.51 o 
   7   1  -4      260.25      275.45     29.69 o 
   8   1  -4      181.65      213.64     30.31 o 
   9   1  -4      122.87      152.80     24.91 o 
   0   2  -4     1881.59     1909.09     53.70 o 
   1   2  -4     1148.25     1122.57     20.67 o 
   2   2  -4     2327.90     2012.64     40.83 o 
   3   2  -4    17523.08    17709.49    168.81 o 
   4   2  -4     2055.84     1965.83     47.73 o 
   5   2  -4      224.37      224.14     21.19 o 
   6   2  -4      317.47      302.90     24.73 o 
   7   2  -4      184.76      215.66     24.17 o 
   8   2  -4       92.77       96.44     25.69 o 
   9   2  -4       21.34       50.50     23.41 o 
   1   3  -4     5042.04     5204.55     37.98 o 
   2   3  -4     3957.06     4111.73     36.75 o 
   3   3  -4      805.19      784.09     48.05 o 
   4   3  -4      632.07      575.36     21.82 o 
   5   3  -4      405.71      367.68     15.65 o 
   6   3  -4      778.90      760.19     46.64 o 
   7   3  -4      270.07      226.84     35.97 o 
   8   3  -4      239.23      296.43     47.23 o 
   9   3  -4       70.38       64.06     19.78 o 
   0   4  -4    72573.77    63334.48   5565.39 o 
   1   4  -4     5726.29     5406.47     29.79 o 
   2   4  -4     1756.51     1555.08     29.62 o 
   3   4  -4    12194.70    12159.04    147.28 o 
   4   4  -4     1057.59      998.16     26.91 o 
   5   4  -4     1108.52     1135.79     29.42 o 
   6   4  -4      231.69      230.75     23.37 o 
   7   4  -4       95.67       73.54     18.98 o 
   8   4  -4      801.73      767.27     75.25 o 
   9   4  -4      210.86      204.50     30.38 o 
   1   5  -4     4610.47     4289.75     34.33 o 
   2   5  -4     4871.75     4966.78     37.01 o 
   3   5  -4      543.62      486.53     13.98 o 
   4   5  -4       73.26       85.91     10.19 o 
   5   5  -4     1631.39     1733.10     42.30 o 
   6   5  -4     1611.38     1632.42     63.25 o 
   7   5  -4      192.05      133.20     25.05 o 
   8   5  -4       36.52       52.03     19.39 o 
   9   5  -4      110.84       87.60     31.67 o 
   0   6  -4     4979.94     4743.39     58.20 o 
   1   6  -4    20169.30    19163.47    133.13 o 
   2   6  -4     2156.18     2040.58     51.08 o 
   3   6  -4     8460.67     8516.28     98.60 o 
   4   6  -4     6455.30     6413.41    127.36 o 
   5   6  -4     1168.18     1223.08     49.86 o 
   6   6  -4      321.24      396.97     30.82 o 
   7   6  -4      241.21      224.30     36.67 o 
   8   6  -4      130.75      130.53     23.72 o 
   9   6  -4      142.75       90.67     34.13 o 
   1   7  -4    19683.67    17526.05    188.39 o 
   2   7  -4      669.30      623.08     14.59 o 
   3   7  -4      435.27      439.78     22.63 o 
   4   7  -4      296.51      265.28     20.07 o 
   5   7  -4      125.05      145.15     18.08 o 
   6   7  -4       27.65       31.47     11.67 o 
   7   7  -4      156.48      179.86     33.82 o 
   8   7  -4       97.42       68.89     17.87 o 
   9   7  -4       33.78       10.88     29.15 o 
   0   8  -4    20889.10    21316.46    340.60 o 
   1   8  -4     1984.26     2085.04     44.09 o 
   2   8  -4     4063.70     3955.81     38.34 o 
   3   8  -4     5693.92     6270.62     85.95 o 
   4   8  -4     1689.50     1799.20     45.55 o 
   5   8  -4     1118.90     1138.24     45.42 o 
   6   8  -4      257.34      294.46     31.51 o 
   7   8  -4      311.84      283.21     65.18 o 
   8   8  -4      198.59      193.20     42.19 o 
   1   9  -4     3952.89     3381.57     39.10 o 
   2   9  -4      850.67      908.94     29.57 o 
   3   9  -4       32.85       20.14      5.67 o 
   4   9  -4      954.10      913.36     25.97 o 
   5   9  -4      492.39      488.86     42.28 o 
   6   9  -4     1376.17     1302.45     47.53 o 
   7   9  -4      182.57      178.57     28.99 o 
   8   9  -4        9.67        3.89     21.58 o 
   9   9  -4      256.76      230.72     34.80 o 
   0  10  -4     2896.00     3239.07     86.27 o 
   1  10  -4       19.69       13.07      5.42 o 
   2  10  -4     6534.44     6814.42    131.28 o 
   3  10  -4     1039.41     1168.97     35.40 o 
   4  10  -4      501.49      488.79     30.00 o 
   5  10  -4      753.20      714.36     48.13 o 
   6  10  -4      130.09      131.83     19.79 o 
   7  10  -4       24.14       59.94     14.25 o 
   8  10  -4      126.90      110.64     31.52 o 
   9  10  -4      300.88      265.16     38.88 o 
   1  11  -4     1347.96     1564.75     36.75 o 
   2  11  -4     3833.41     4301.60     59.28 o 
   3  11  -4      235.05      217.58     15.82 o 
   4  11  -4        2.55       18.02      9.55 o 
   5  11  -4      556.76      565.11     41.69 o 
   6  11  -4      231.57      241.95     28.30 o 
   7  11  -4       68.94       60.48     16.65 o 
   8  11  -4      106.88      113.69     26.60 o 
   9  11  -4      202.69      217.07     32.20 o 
   0  12  -4      835.02      787.20     30.46 o 
   1  12  -4      179.22      224.36     16.67 o 
   2  12  -4     3527.51     3436.26     74.02 o 
   3  12  -4     1258.60     1338.40     41.67 o 
   4  12  -4       33.97       54.91     12.21 o 
   5  12  -4      294.09      302.11     34.65 o 
   6  12  -4       58.27       42.09     19.78 o 
   7  12  -4       64.42       63.53     20.48 o 
   8  12  -4      498.33      502.00     80.06 o 
   9  12  -4       33.14       62.09     22.64 o 
   1  13  -4     1736.58     1766.17     50.36 o 
   2  13  -4     1288.64     1386.08     31.91 o 
   3  13  -4      912.16      794.10     17.23 o 
   4  13  -4      284.50      271.95     26.34 o 
   5  13  -4     1167.23     1245.95     56.61 o 
   6  13  -4      827.67      762.26     72.76 o 
   7  13  -4      420.78      433.37     51.50 o 
   8  13  -4      220.13      196.24     32.32 o 
   9  13  -4       14.77       23.03     16.57 o 
   0  14  -4      312.04      364.63     24.40 o 
   1  14  -4       95.99       99.70     12.09 o 
   2  14  -4     1472.54     1432.35     41.46 o 
   3  14  -4     1368.16     1402.31     42.32 o 
   4  14  -4     1387.51     1391.42     49.78 o 
   5  14  -4       56.46       87.28     17.19 o 
   6  14  -4        1.44       10.54     17.69 o 
   7  14  -4        1.97       28.32     24.12 o 
   8  14  -4       66.59       75.15     32.94 o 
   9  14  -4       77.25       76.01     22.26 o 
   1  15  -4     4363.75     4929.19     72.11 o 
   2  15  -4       23.36       23.92     12.51 o 
   3  15  -4      215.99      195.25     15.26 o 
   4  15  -4       93.66       85.34     14.26 o 
   5  15  -4     2678.74     2956.43     94.31 o 
   6  15  -4      628.07      644.52     61.84 o 
   7  15  -4      518.39      567.91     57.64 o 
   8  15  -4      259.52      267.70     34.37 o 
   9  15  -4       14.35       38.31     30.84 o 
   0  16  -4    13438.49    14395.44    233.99 o 
   1  16  -4      413.23      392.98     21.70 o 
   2  16  -4     4446.97     4654.06    112.90 o 
   3  16  -4       38.56       52.59     11.93 o 
   4  16  -4      675.60      749.87     21.75 o 
   5  16  -4      124.22      122.33     25.81 o 
   6  16  -4       21.95       29.33     25.26 o 
   7  16  -4      265.79      223.85     39.71 o 
   8  16  -4      128.82       84.94     27.38 o 
   9  16  -4      100.73       93.48     31.09 o 
   1  17  -4     1622.60     1845.48     38.57 o 
   2  17  -4      186.51      194.32     18.32 o 
   3  17  -4      512.95      481.45     36.56 o 
   4  17  -4        8.03       23.56     18.14 o 
   5  17  -4     1682.56     1669.91     64.15 o 
   6  17  -4      289.69      237.61     35.85 o 
   7  17  -4      573.88      617.97     63.37 o 
   8  17  -4       16.67       41.30     23.06 o 
   0  18  -4     2646.82     2755.03     79.24 o 
   1  18  -4       65.94       61.50     13.25 o 
   2  18  -4     4255.84     4525.34    102.99 o 
   3  18  -4      124.22      151.86     16.52 o 
   4  18  -4      533.64      515.29     36.85 o 
   5  18  -4      207.07      217.54     29.09 o 
   6  18  -4      137.24      156.62     30.64 o 
   7  18  -4      497.06      501.91     54.55 o 
   8  18  -4       48.50       37.53     16.40 o 
   1  19  -4      497.10      440.73     24.49 o 
   2  19  -4     1064.80     1154.83     64.76 o 
   3  19  -4      444.73      456.37     32.13 o 
   4  19  -4       65.55       89.75     16.87 o 
   5  19  -4      513.61      477.67     48.11 o 
   6  19  -4      423.76      417.27     44.49 o 
   7  19  -4      451.17      443.06     61.95 o 
   8  19  -4      116.91       97.20     24.51 o 
   0  20  -4     1761.18     1764.23     61.19 o 
   1  20  -4       70.21       80.42     12.48 o 
   2  20  -4     3770.15     3857.14    104.39 o 
   3  20  -4       68.42      113.11     13.27 o 
   4  20  -4       41.28       32.89     13.75 o 
   5  20  -4      247.59      225.96     31.72 o 
   6  20  -4       14.96       25.68     23.39 o 
   7  20  -4      202.03      170.69     42.97 o 
   8  20  -4       58.91       42.09     23.72 o 
   1  21  -4      392.76      381.61     25.38 o 
   2  21  -4      361.95      367.17     28.66 o 
   3  21  -4       15.00       33.57     19.41 o 
   4  21  -4      724.68      683.03     43.92 o 
   5  21  -4      214.01      172.03     26.94 o 
   6  21  -4      127.27      156.35     32.50 o 
   7  21  -4       42.28       36.81     28.40 o 
   8  21  -4      125.00      139.85     25.12 o 
   0  22  -4     2807.46     2783.06     98.61 o 
   1  22  -4     1171.86     1192.06     46.18 o 
   2  22  -4     1189.13     1140.01     53.62 o 
   3  22  -4       77.42      117.64     18.68 o 
   4  22  -4      615.74      639.18     44.87 o 
   5  22  -4      112.67      123.14     23.03 o 
   6  22  -4       56.63       17.65     20.49 o 
   7  22  -4       45.17       56.15     23.73 o 
   8  22  -4       23.41       31.43     21.09 o 
   1  23  -4     2852.94     2797.94     85.76 o 
   2  23  -4      667.92      655.02     40.71 o 
   3  23  -4       93.96       83.15     15.68 o 
   4  23  -4      685.88      694.30     57.82 o 
   5  23  -4       33.52       66.71     20.65 o 
   6  23  -4      175.47      114.98     30.23 o 
   7  23  -4       30.33       47.27     35.11 o 
   0  24  -4     1531.90     1335.89     96.86 o 
   1  24  -4     1075.17     1011.49     68.76 o 
   2  24  -4       57.24      103.27     19.99 o 
   3  24  -4      573.05      495.63     42.36 o 
   4  24  -4      225.47      235.92     26.13 o 
   5  24  -4       34.78       25.58     35.33 o 
   6  24  -4      179.17      201.30     30.80 o 
   7  24  -4       29.57       23.04     17.36 o 
   1  25  -4     2727.08     2830.02     79.31 o 
   2  25  -4      253.34      234.10     25.57 o 
   3  25  -4      544.00      531.12     45.49 o 
   4  25  -4      383.55      347.39     35.89 o 
   5  25  -4       36.79       30.90     22.66 o 
   6  25  -4      272.19      315.84     33.64 o 
   7  25  -4       29.37       37.51     23.46 o 
   0  26  -4      813.30      877.55     68.15 o 
   1  26  -4     1181.00     1065.10     65.67 o 
   2  26  -4     1185.91     1189.83     57.44 o 
   3  26  -4      699.08      722.53     63.65 o 
   4  26  -4      371.83      458.13     38.85 o 
   5  26  -4       32.87       55.08     17.45 o 
   6  26  -4       98.17      115.26     24.32 o 
   7  26  -4        0.37       55.15     23.46 o 
   1  27  -4      148.59      129.18     18.34 o 
   2  27  -4       84.83      114.08     22.63 o 
   3  27  -4      601.33      582.25     43.59 o 
   4  27  -4      269.21      403.55     50.45 o 
   5  27  -4       21.30      107.38     26.16 o 
   6  27  -4      109.65      115.48     23.30 o 
   7  27  -4       20.27       10.51     29.79 o 
   0  28  -4      192.01      228.77     34.57 o 
   1  28  -4      258.46      250.69     27.51 o 
   2  28  -4      285.99      332.49     37.45 o 
   3  28  -4      319.64      307.30     34.50 o 
   4  28  -4       97.39      119.47     24.40 o 
   5  28  -4       32.95       67.60     28.16 o 
   6  28  -4       73.52      108.24     28.08 o 
   1  29  -4       55.67       80.41     16.03 o 
   2  29  -4       57.16       63.15     17.56 o 
   3  29  -4       33.40       19.91     27.89 o 
   4  29  -4      351.58      373.84     35.27 o 
   5  29  -4       29.55       83.47     31.17 o 
   6  29  -4      176.50      168.36     25.73 o 
   0  30  -4      367.48      338.13     47.33 o 
   1  30  -4       65.55       68.17     16.28 o 
   2  30  -4      185.97      166.37     28.95 o 
   3  30  -4       24.14       35.91     24.95 o 
   4  30  -4      150.47      166.88     33.26 o 
   5  30  -4       64.38       82.82     23.93 o 
   6  30  -4       35.07       38.89     22.96 o 
   1  31  -4      439.94      353.99     29.77 o 
   2  31  -4       15.21       18.62     14.88 o 
   3  31  -4        4.14       14.38     18.08 o 
   4  31  -4      304.11      403.28     36.24 o 
   5  31  -4      106.30      128.71     27.23 o 
   0  32  -4       53.09       23.35     18.80 o 
   1  32  -4       33.98       33.60     27.72 o 
   2  32  -4      169.00      150.53     21.67 o 
   3  32  -4       32.75       45.96     14.78 o 
   4  32  -4       26.36       54.07     24.98 o 
   5  32  -4        2.50       55.81     29.99 o 
   1  33  -4       44.33       65.88     22.39 o 
   2  33  -4       57.94       45.24     30.76 o 
   3  33  -4       33.67       44.93     16.28 o 
   4  33  -4      193.19      156.43     28.73 o 
   5  33  -4       23.22       36.12     19.61 o 
   0  34  -4       10.99       56.66     25.59 o 
   1  34  -4        0.04        2.29     16.37 o 
   2  34  -4       21.19       11.59     18.47 o 
   3  34  -4       70.58      119.57     28.07 o 
   4  34  -4       11.99       46.21     16.88 o 
   1  35  -4       17.84       54.00     21.16 o 
   2  35  -4      102.93      178.73     24.92 o 
   3  35  -4       98.90      110.33     29.26 o 
   4  35  -4      286.43      298.51     31.52 o 
   0  36  -4      284.80      220.81     49.49 o 
   1  36  -4        6.20       66.55     16.75 o 
   2  36  -4       15.45       31.37     17.07 o 
   3  36  -4       64.73       93.63     36.91 o 
   1  37  -4       21.37       51.53     20.81 o 
   2  37  -4       99.51      136.92     24.43 o 
   3  37  -4       22.31      123.14     37.43 o 
   0  38  -4       38.73       16.55     20.07 o 
   1  38  -4      116.54      161.94     25.00 o 
   2  38  -4        2.77       31.26     18.10 o 
   2   0  -3     6874.50     6425.61     54.52 o 
   4   0  -3    18349.96    17916.34    579.28 o 
   6   0  -3     6607.13     6715.45    266.13 o 
   8   0  -3      769.47      830.98    102.17 o 
   0   1  -3       76.53       71.71      8.93 o 
   1   1  -3     3153.05     3017.35     33.73 o 
   2   1  -3     5568.12     5653.68     32.10 o 
   3   1  -3     8350.42     8600.31     88.26 o 
   4   1  -3      283.28      306.89     23.95 o 
   5   1  -3      582.86      627.43     36.03 o 
   6   1  -3      672.40      733.49     39.23 o 
   7   1  -3      672.38      663.02     45.99 o 
   8   1  -3       48.25       72.90     22.22 o 
   9   1  -3      177.10      162.77     27.45 o 
   1   2  -3     5149.77     5194.00     35.21 o 
   2   2  -3     2750.50     2563.64     61.12 o 
   3   2  -3     6508.28     6742.42     73.15 o 
   4   2  -3     4304.70     4222.51     70.84 o 
   5   2  -3      155.62      156.30     14.17 o 
   6   2  -3     3501.75     3608.06    106.34 o 
   7   2  -3        9.64       32.08     14.52 o 
   8   2  -3      704.07      699.84     65.80 o 
   9   2  -3        6.20       37.59     26.03 o 
   0   3  -3     1611.12     1511.36     31.71 o 
   1   3  -3     7230.93     7170.60     52.62 o 
   2   3  -3     1613.01     1516.40     27.24 o 
   3   3  -3     2171.44     2283.42     60.19 o 
   4   3  -3      320.76      323.92     20.14 o 
   5   3  -3      127.20      139.17     15.55 o 
   6   3  -3      356.58      378.70     32.47 o 
   7   3  -3       58.30       33.63     16.43 o 
   8   3  -3      119.56      103.74     25.39 o 
   9   3  -3      176.05      257.55     34.13 o 
   1   4  -3     3090.84     3062.36     35.36 o 
   2   4  -3     1037.55      976.90     19.71 o 
   3   4  -3      181.32      210.63     17.95 o 
   4   4  -3     1130.00     1299.93     44.63 o 
   5   4  -3       16.99       20.52      9.15 o 
   6   4  -3     1040.83      889.40     46.41 o 
   7   4  -3      475.99      436.17     36.43 o 
   8   4  -3      526.37      555.17     49.54 o 
   9   4  -3       47.82       66.15     21.43 o 
   0   5  -3      982.31      976.96     33.63 o 
   1   5  -3     1730.57     1692.27     28.50 o 
   2   5  -3     1332.76     1352.42     26.88 o 
   3   5  -3     1572.88     1680.10     45.46 o 
   4   5  -3      515.40      530.21     40.28 o 
   5   5  -3      655.54      676.64     52.32 o 
   6   5  -3      161.11      170.29     33.11 o 
   7   5  -3      622.06      616.94     47.35 o 
   8   5  -3      165.15      193.32     29.61 o 
   9   5  -3      133.20       90.98     19.15 o 
   1   6  -3     1456.93     1426.80     23.73 o 
   2   6  -3     1424.84     1289.80     25.31 o 
   3   6  -3     1123.65     1108.92     36.27 o 
   4   6  -3     1559.99     1549.79     37.34 o 
   5   6  -3      486.53      448.40     37.37 o 
   6   6  -3      361.35      343.37     31.02 o 
   7   6  -3      102.61      101.49     17.44 o 
   8   6  -3      755.47      832.84     79.76 o 
   9   6  -3       94.42      102.37     43.75 o 
   0   7  -3     8045.12     7534.70     98.18 o 
   1   7  -3      536.76      479.36     19.52 o 
   2   7  -3      447.89      305.35     13.89 o 
   3   7  -3     2490.07     2625.95    150.95 o 
   4   7  -3       80.49       80.10     12.95 o 
   5   7  -3      171.80      179.99     25.29 o 
   6   7  -3      587.82      619.82     40.06 o 
   7   7  -3       91.45       54.65     16.82 o 
   8   7  -3       32.95       36.81     16.51 o 
   9   7  -3      179.00      159.53     42.55 o 
   1   8  -3     1551.39     1513.31     28.64 o 
   2   8  -3      480.79      449.52     10.12 o 
   3   8  -3      542.63      526.82      9.92 o 
   4   8  -3     2726.13     2958.35     47.90 o 
   5   8  -3       35.91       55.21     14.25 o 
   6   8  -3      904.03      966.17     58.03 o 
   7   8  -3       61.19       41.66     11.87 o 
   8   8  -3      824.04      728.45     68.76 o 
   9   8  -3       24.30       40.01     94.61 o 
   0   9  -3     8077.79     7710.41    144.46 o 
   1   9  -3       71.56       63.24      8.94 o 
   2   9  -3     1426.07     1256.64     30.72 o 
   3   9  -3     1438.81     1557.87     42.39 o 
   4   9  -3       58.63       65.55     11.53 o 
   5   9  -3      162.98      214.83     28.79 o 
   6   9  -3      480.57      474.80     40.54 o 
   7   9  -3       81.79       94.15     19.04 o 
   8   9  -3        9.14       52.90     23.56 o 
   9   9  -3      348.07      354.55     43.50 o 
   1  10  -3     1774.94     1670.36     36.36 o 
   2  10  -3      353.22      319.20     21.52 o 
   3  10  -3     1902.94     2093.22     36.41 o 
   4  10  -3     1165.17     1166.79     38.49 o 
   5  10  -3      108.77      108.39     17.66 o 
   6  10  -3     2204.01     2430.53     98.94 o 
   7  10  -3      267.24      268.94     21.72 o 
   8  10  -3      291.36      304.17     30.65 o 
   9  10  -3        5.04       36.64     19.62 o 
   0  11  -3     4545.57     4368.60     65.77 o 
   1  11  -3      455.65      454.45     17.67 o 
   2  11  -3     1975.37     2117.51     54.67 o 
   3  11  -3      759.73      727.65     27.12 o 
   4  11  -3      359.70      410.87     27.17 o 
   5  11  -3       96.09      120.85     16.12 o 
   6  11  -3      131.06      158.10     25.39 o 
   7  11  -3      435.94      382.41     31.24 o 
   8  11  -3       29.07       86.50     32.87 o 
   9  11  -3      101.86       91.42     47.73 o 
   1  12  -3     1497.19     1512.36     47.11 o 
   2  12  -3      992.85      898.93     32.14 o 
   3  12  -3     1354.23     1430.94     36.36 o 
   4  12  -3      596.57      597.09     50.06 o 
   5  12  -3      190.91      178.95     26.81 o 
   6  12  -3     1147.50     1109.75     91.25 o 
   7  12  -3       28.13       51.60     16.78 o 
   8  12  -3      805.30     1008.02    163.63 o 
   9  12  -3        4.37       21.43     23.81 o 
   0  13  -3     5053.27     5393.71     68.75 o 
   1  13  -3     1808.71     1967.10     52.53 o 
   2  13  -3     1022.84     1119.93     34.92 o 
   3  13  -3       30.88       29.33      9.49 o 
   4  13  -3      349.39      430.71     35.85 o 
   5  13  -3      742.78      720.62     38.88 o 
   6  13  -3      393.73      385.81     32.55 o 
   7  13  -3       81.47       62.21     23.53 o 
   8  13  -3       14.03       89.02     30.94 o 
   9  13  -3      197.54      238.40     44.49 o 
   1  14  -3      296.98      290.88     13.55 o 
   2  14  -3       82.85       83.16     18.48 o 
   3  14  -3      373.08      403.88     28.70 o 
   4  14  -3     1205.07     1209.82     46.47 o 
   5  14  -3      120.67       93.08     21.42 o 
   6  14  -3      566.95      540.02     52.35 o 
   7  14  -3       13.13       44.51     19.50 o 
   8  14  -3      504.30      437.04     46.03 o 
   9  14  -3        5.44       33.26     18.99 o 
   0  15  -3      431.61      401.01     24.05 o 
   1  15  -3      452.44      410.76     21.79 o 
   2  15  -3      711.56      791.56     39.00 o 
   3  15  -3      176.66      168.00     17.18 o 
   4  15  -3      174.68      165.60     19.55 o 
   5  15  -3        1.52       21.53     22.81 o 
   6  15  -3      185.62      170.67     26.47 o 
   7  15  -3      189.94      210.85     39.60 o 
   8  15  -3        1.61       49.09     42.97 o 
   9  15  -3      237.91      276.00     32.08 o 
   1  16  -3     1074.51     1147.19     42.48 o 
   2  16  -3       82.52       51.54     18.53 o 
   3  16  -3      801.67      828.91     24.49 o 
   4  16  -3     2943.54     3072.73     85.65 o 
   5  16  -3       64.39       75.93     20.42 o 
   6  16  -3      194.33      217.81     36.77 o 
   7  16  -3      117.09      116.38     29.76 o 
   8  16  -3      234.71      263.99     36.91 o 
   9  16  -3       13.55       26.75     31.93 o 
   0  17  -3      371.08      367.00     24.15 o 
   1  17  -3      111.50      135.17     10.82 o 
   2  17  -3     3147.84     3253.11     78.88 o 
   3  17  -3       89.35       50.30     16.27 o 
   4  17  -3      372.58      338.21     30.78 o 
   5  17  -3      323.17      321.32     25.35 o 
   6  17  -3      274.59      289.44     37.93 o 
   7  17  -3      217.78      207.19     28.35 o 
   8  17  -3       58.44        7.57     19.12 o 
   1  18  -3      361.01      336.54     23.77 o 
   2  18  -3      191.64      220.70     18.25 o 
   3  18  -3       93.03      120.35     17.93 o 
   4  18  -3     2553.26     2731.70     88.49 o 
   5  18  -3      139.83       85.99     32.99 o 
   6  18  -3      320.77      344.01     31.84 o 
   7  18  -3      143.38      168.47     20.56 o 
   8  18  -3      165.06      169.28     57.22 o 
   0  19  -3      460.77      471.39     47.05 o 
   1  19  -3      568.89      584.68     21.54 o 
   2  19  -3     1480.44     1582.84     51.17 o 
   3  19  -3       86.99       68.09     14.92 o 
   4  19  -3      892.26      847.40     45.16 o 
   5  19  -3      166.17      163.76     30.19 o 
   6  19  -3       67.03       67.73     21.97 o 
   7  19  -3       47.73       49.70     25.72 o 
   8  19  -3       39.36       68.78     23.73 o 
   1  20  -3      147.36      150.80     16.99 o 
   2  20  -3     1495.24     1522.70     57.67 o 
   3  20  -3       94.65      103.29     16.54 o 
   4  20  -3     1101.19     1085.02     48.30 o 
   5  20  -3       67.46       70.28     21.86 o 
   6  20  -3      395.30      434.71     43.83 o 
   7  20  -3       15.09       43.93     18.24 o 
   8  20  -3      162.93      128.42     33.67 o 
   0  21  -3      838.97     1044.51    127.31 o 
   1  21  -3      875.22      845.18     28.32 o 
   2  21  -3     2894.33     2767.01     78.48 o 
   3  21  -3      443.83      488.74     33.03 o 
   4  21  -3      981.21      938.80     55.99 o 
   5  21  -3      182.22      180.57     33.54 o 
   6  21  -3      153.46      148.94     25.99 o 
   7  21  -3       13.70       68.28     24.75 o 
   8  21  -3       44.17       28.01     21.31 o 
   1  22  -3       72.83       74.52     12.62 o 
   2  22  -3     1835.49     1773.64     59.18 o 
   3  22  -3     1475.51     1470.76     61.65 o 
   4  22  -3      496.44      500.70     38.57 o 
   5  22  -3       77.58       82.56     20.83 o 
   6  22  -3       97.85      108.61     24.56 o 
   7  22  -3       73.17       34.96     14.20 o 
   8  22  -3      480.49      379.29     72.33 o 
   0  23  -3     8274.14     8582.67    519.71 o 
   1  23  -3      999.69      989.41     62.34 o 
   2  23  -3     1168.62     1122.46     64.10 o 
   3  23  -3      138.49      126.16     20.92 o 
   4  23  -3        1.32       19.74     20.84 o 
   5  23  -3       72.98      104.59     27.88 o 
   6  23  -3       52.30       22.07     17.88 o 
   7  23  -3        9.26       41.21     21.44 o 
   8  23  -3       26.37       51.50     39.67 o 
   1  24  -3     1716.60     1642.43     64.99 o 
   2  24  -3        1.62       21.72     19.86 o 
   3  24  -3       44.60       30.01     15.51 o 
   4  24  -3      814.48      949.78     53.25 o 
   5  24  -3       14.05        5.49     21.61 o 
   6  24  -3      222.43      261.71     31.58 o 
   7  24  -3       16.28       29.28     18.39 o 
   0  25  -3     1374.80     1395.69     64.35 o 
   1  25  -3       50.25       33.32     22.07 o 
   2  25  -3      320.90      285.59     30.80 o 
   3  25  -3      110.22      155.55     26.01 o 
   4  25  -3      318.54      343.14     42.26 o 
   5  25  -3       93.86      102.83     32.41 o 
   6  25  -3       17.89       26.20     20.83 o 
   7  25  -3       34.74       32.29     19.71 o 
   1  26  -3       80.15       41.26     15.40 o 
   2  26  -3     1278.84     1349.72     79.98 o 
   3  26  -3      539.76      508.28     43.40 o 
   4  26  -3      132.58      100.33     20.22 o 
   5  26  -3       35.59       65.77     20.70 o 
   6  26  -3      224.37      205.43     37.00 o 
   7  26  -3        3.01       24.34     19.22 o 
   0  27  -3      217.17      198.69     26.46 o 
   1  27  -3      681.19      669.78     45.70 o 
   2  27  -3      858.15      972.63     66.34 o 
   3  27  -3      312.95      309.95     47.17 o 
   4  27  -3      322.89      290.97     32.25 o 
   5  27  -3       62.69       82.25     31.27 o 
   6  27  -3       41.43       16.28     21.59 o 
   7  27  -3       43.95       75.21     18.95 o 
   1  28  -3       20.11       31.70     14.36 o 
   2  28  -3      179.47      144.42     19.74 o 
   3  28  -3      151.02      201.71     26.41 o 
   4  28  -3      225.06      232.29     33.26 o 
   5  28  -3      122.61      121.50     28.46 o 
   6  28  -3      169.22      192.85     32.36 o 
   0  29  -3      169.97      187.30     28.52 o 
   1  29  -3      130.29      129.38     20.09 o 
   2  29  -3     1082.51     1091.46     73.78 o 
   3  29  -3       46.30       98.59     26.03 o 
   4  29  -3      570.46      604.70     69.60 o 
   5  29  -3       41.58       62.93     21.77 o 
   6  29  -3       86.57      100.57     29.71 o 
   1  30  -3       47.95       77.78     19.43 o 
   2  30  -3      311.02      216.70     26.76 o 
   3  30  -3      501.53      516.25     39.26 o 
   4  30  -3       64.22       62.79     21.07 o 
   5  30  -3       22.61       40.79     15.82 o 
   6  30  -3      230.59      235.04     35.38 o 
   0  31  -3     1026.27     1041.05    155.48 o 
   1  31  -3      199.10      211.49     28.13 o 
   2  31  -3      803.28      763.68     89.42 o 
   3  31  -3        7.86       10.48     15.65 o 
   4  31  -3      270.86      374.38     59.92 o 
   5  31  -3       94.24      105.46     28.21 o 
   6  31  -3       45.67       53.11     18.93 o 
   1  32  -3       10.14        9.03     25.03 o 
   2  32  -3       71.49       89.28     20.71 o 
   3  32  -3       47.45       43.50     19.58 o 
   4  32  -3       23.57       60.20     23.58 o 
   5  32  -3       33.71       56.34     21.29 o 
   0  33  -3      454.90      434.36     61.75 o 
   1  33  -3       34.19       41.90     21.51 o 
   2  33  -3      312.89      323.04     46.34 o 
   3  33  -3      113.61      107.77     23.14 o 
   4  33  -3      264.11      247.95     36.28 o 
   5  33  -3       24.24       52.36     29.15 o 
   1  34  -3       35.41       19.34     24.94 o 
   2  34  -3       31.47       35.28     14.74 o 
   3  34  -3       26.05       41.29     22.52 o 
   4  34  -3      114.51      115.00     41.46 o 
   0  35  -3       93.50       68.74     31.24 o 
   1  35  -3       29.54       22.11     19.27 o 
   2  35  -3      124.74      160.13     27.13 o 
   3  35  -3       26.68       45.23     19.36 o 
   4  35  -3      205.39      249.07     40.04 o 
   1  36  -3       15.29       58.24     19.92 o 
   2  36  -3      294.70      247.57     24.02 o 
   3  36  -3        7.92       12.93     25.24 o 
   0  37  -3      221.35      268.31     45.92 o 
   1  37  -3        4.38       26.49     26.03 o 
   2  37  -3      291.56      282.13     53.07 o 
   3  37  -3      134.05      212.62     27.69 o 
   1  38  -3       45.89       26.38     21.76 o 
   2  38  -3      178.42      191.91     43.98 o 
   0  39  -3     1300.07     1394.93    206.82 o 
   1  39  -3      135.06      172.31     28.21 o 
   2   0  -2     1471.25     1516.94     36.95 o 
   4   0  -2    10922.13    10866.91    387.87 o 
   6   0  -2      293.37      325.42     38.11 o 
   8   0  -2       45.56       62.70     28.67 o 
  10   0  -2       10.63       14.02     13.67 o 
   1   1  -2      108.12      172.07      7.30 o 
   2   1  -2    49313.19    44530.47   1129.32 o 
   3   1  -2     2541.52     2210.22     48.32 o 
   4   1  -2      418.38      443.06     25.33 o 
   5   1  -2     2866.48     2940.98     77.77 o 
   6   1  -2      123.66      109.28     18.72 o 
   7   1  -2       46.26       24.63     19.28 o 
   8   1  -2       11.62       15.42     20.73 o 
   9   1  -2      189.42      161.18     29.14 o 
  10   1  -2       14.93       18.98     17.64 o 
   0   2  -2      484.94      154.57     27.54 o 
   1   2  -2    23107.60    20643.71    147.98 o 
   2   2  -2     1423.35     1441.89     25.44 o 
   3   2  -2     2104.94     2062.04     55.75 o 
   4   2  -2      182.86      205.70     14.67 o 
   5   2  -2      173.18      213.30     21.27 o 
   6   2  -2      516.57      515.64     36.28 o 
   7   2  -2      640.70      592.73     43.50 o 
   8   2  -2      121.27      104.53     26.25 o 
   9   2  -2       33.96       36.36     16.48 o 
  10   2  -2       25.67       34.54     19.25 o 
   1   3  -2    73737.97    65771.55   4875.95 o 
   2   3  -2    13314.74    11937.31    103.00 o 
   3   3  -2     3359.78     3082.87     46.53 o 
   4   3  -2      379.47      439.04     26.39 o 
   5   3  -2     3219.40     3287.07     76.57 o 
   6   3  -2      188.66      212.74     23.75 o 
   7   3  -2       20.88       40.53     12.16 o 
   8   3  -2       57.43       89.20     22.63 o 
   9   3  -2      206.79      166.05     32.72 o 
   0   4  -2     2680.20     2476.17     54.63 o 
   1   4  -2     1382.68     1638.16     29.72 o 
   2   4  -2      345.78      329.97     15.01 o 
   3   4  -2     7296.72     7155.00     81.28 o 
   4   4  -2     6188.22     6498.34     85.85 o 
   5   4  -2      780.77      831.72     57.36 o 
   6   4  -2      208.44      179.65     18.44 o 
   7   4  -2      394.19      353.19     28.27 o 
   8   4  -2      535.33      522.25     64.50 o 
   9   4  -2        8.00       58.21     24.39 o 
   1   5  -2    25165.62    23064.23    225.50 o 
   2   5  -2     8189.81     8519.96    118.05 o 
   3   5  -2     2033.30     1730.03     42.22 o 
   4   5  -2      370.68      386.78     32.14 o 
   5   5  -2     2205.43     2341.62     76.78 o 
   6   5  -2       17.15       22.04     13.17 o 
   7   5  -2      186.09      154.87     23.44 o 
   8   5  -2       80.75       79.85     23.15 o 
   9   5  -2       12.48      -10.20     36.13 o 
   0   6  -2     5012.67     5397.15     39.61 o 
   1   6  -2       54.58       52.73      7.04 o 
   2   6  -2        7.90       -4.27      8.07 o 
   3   6  -2     2969.89     3007.50     53.49 o 
   4   6  -2     1581.17     1458.80     43.24 o 
   5   6  -2       92.73      106.61     17.33 o 
   6   6  -2      219.11      224.40     23.33 o 
   7   6  -2      727.65      682.72     68.61 o 
   8   6  -2      104.33       89.82     26.81 o 
   9   6  -2       13.24      -19.68     23.46 o 
   1   7  -2    30590.53    26566.52    160.68 o 
   2   7  -2     1306.39     1538.48     35.23 o 
   3   7  -2     1826.96     1617.16     39.34 o 
   4   7  -2     1360.72     1480.23     45.27 o 
   5   7  -2       20.93       42.04     15.93 o 
   6   7  -2      693.08      734.42     51.61 o 
   7   7  -2       20.68       30.63     13.13 o 
   8   7  -2       34.38       55.51     33.19 o 
   9   7  -2       30.19       61.50     24.61 o 
   0   8  -2     1824.74     1730.99     34.60 o 
   1   8  -2     3053.22     2933.10     20.86 o 
   2   8  -2      394.39      415.50     26.55 o 
   3   8  -2       82.58       72.73      9.71 o 
   4   8  -2        6.59       23.34     16.02 o 
   5   8  -2       10.29       40.12     12.28 o 
   7   8  -2      171.44      138.49     21.77 o 
   8   8  -2       83.85       75.61     23.15 o 
   9   8  -2        5.13       85.16     33.35 o 
   1   9  -2    10307.13     8995.26     83.31 o 
   2   9  -2      739.23      729.73     28.33 o 
   3   9  -2     2628.35     2540.47     72.34 o 
   4   9  -2     1629.66     1644.20     66.04 o 
   5   9  -2      715.75      682.58     67.84 o 
   6   9  -2      141.36      148.35     17.71 o 
   7   9  -2       19.00       11.82     13.21 o 
   8   9  -2       57.52        1.97     24.24 o 
   9   9  -2       39.19       67.32     27.72 o 
   0  10  -2    14122.32    13876.44    176.76 o 
   1  10  -2     7689.70     7321.15     54.38 o 
   2  10  -2     1166.41     1141.33     35.26 o 
   3  10  -2      330.35      285.85     19.03 o 
   4  10  -2     1524.68     1654.83     53.12 o 
   5  10  -2      169.59      151.90     21.12 o 
   6  10  -2     1131.89     1303.53     94.14 o 
   7  10  -2       60.33       53.50     12.86 o 
   8  10  -2      248.55      220.49     33.62 o 
   9  10  -2        1.45       36.96     40.00 o 
   1  11  -2      641.56      571.13     14.88 o 
   2  11  -2      885.36     1025.05     37.91 o 
   3  11  -2     1697.78     1550.34     40.89 o 
   4  11  -2      641.89      660.45     59.14 o 
   5  11  -2     1036.35     1134.26     55.17 o 
   6  11  -2       15.41       26.11     19.90 o 
   7  11  -2       45.23       67.84     16.07 o 
   8  11  -2      152.57      139.18     34.01 o 
   9  11  -2       18.57      144.57     68.55 o 
   0  12  -2    33402.24    34598.37    654.13 o 
   1  12  -2      643.01      515.05     23.50 o 
   2  12  -2      801.40      735.95     30.78 o 
   3  12  -2     1092.89     1162.18     40.09 o 
   4  12  -2     1165.73     1175.90     27.95 o 
   5  12  -2      540.29      527.36     41.60 o 
   6  12  -2      697.42      620.11     44.92 o 
   7  12  -2      211.02      223.65     22.20 o 
   8  12  -2      644.20      500.45     55.73 o 
   9  12  -2       14.32       38.19     39.49 o 
   1  13  -2     4600.27     5208.50     57.82 o 
   2  13  -2     3922.49     4205.10     56.71 o 
   3  13  -2     4473.16     4443.02     64.31 o 
   4  13  -2       61.03       47.42     17.95 o 
   5  13  -2     1264.70     1259.66     60.47 o 
   6  13  -2      349.68      278.80     27.49 o 
   7  13  -2      279.33      306.17     35.01 o 
   8  13  -2      199.89      219.44     42.53 o 
   9  13  -2       22.49       87.76     78.84 o 
   0  14  -2      617.40      702.33     38.86 o 
   1  14  -2    10584.41    11733.30    133.59 o 
   2  14  -2      448.01      480.10     49.32 o 
   3  14  -2     2902.90     2841.18     96.55 o 
   4  14  -2       42.35       38.83     13.49 o 
   5  14  -2      848.74      756.85     37.07 o 
   6  14  -2      282.33      281.82     31.24 o 
   7  14  -2      200.19      214.66     27.17 o 
   8  14  -2       61.05       44.90     31.38 o 
   9  14  -2       27.83       41.48     31.63 o 
   1  15  -2       32.84       29.87     16.91 o 
   2  15  -2     1787.34     1886.58     60.06 o 
   3  15  -2     5666.16     5662.90    124.31 o 
   4  15  -2      471.14      367.24     23.10 o 
   5  15  -2     1113.69     1306.94     64.74 o 
   6  15  -2      308.74      284.57     28.22 o 
   7  15  -2      152.04      199.69     26.25 o 
   8  15  -2       32.77       78.60     23.81 o 
   9  15  -2       68.88       75.82     34.50 o 
   0  16  -2     2625.40     2317.56     68.24 o 
   1  16  -2      984.83     1036.86     27.28 o 
   2  16  -2       74.41       74.39     14.39 o 
   3  16  -2     2521.24     2732.05     70.23 o 
   4  16  -2     1018.83      967.18     29.08 o 
   5  16  -2     2452.38     2501.83     67.62 o 
   6  16  -2      122.72      122.32     24.38 o 
   7  16  -2      665.86      670.14     52.44 o 
   8  16  -2      178.82      150.62     33.11 o 
   9  16  -2       22.15        7.42     30.47 o 
   1  17  -2      555.34      687.40     30.85 o 
   2  17  -2     4572.31     4687.96    104.77 o 
   3  17  -2     2195.31     2385.68    114.98 o 
   4  17  -2      438.64      377.63     32.17 o 
   5  17  -2      167.02      165.52     20.62 o 
   6  17  -2       29.55       16.48     18.51 o 
   7  17  -2      179.66      137.80     25.17 o 
   8  17  -2       43.07       53.27     26.59 o 
   9  17  -2       27.47       -6.56     23.81 o 
   0  18  -2     1386.84     1717.62    100.02 o 
   1  18  -2      357.13      301.37     16.75 o 
   2  18  -2        6.63       20.93     11.54 o 
   3  18  -2     2105.49     2021.95     56.40 o 
   4  18  -2      238.02      260.36     27.14 o 
   5  18  -2     1553.18     1558.04     63.29 o 
   6  18  -2      244.11      220.18     31.68 o 
   7  18  -2      385.56      439.24     54.76 o 
   8  18  -2       27.16       46.57     35.79 o 
   1  19  -2      562.01      533.56     23.10 o 
   2  19  -2     1732.87     1623.44     45.31 o 
   3  19  -2     1724.06     1618.46     60.14 o 
   4  19  -2      365.69      389.00     45.55 o 
   5  19  -2      221.55      197.36     25.55 o 
   6  19  -2       36.23       91.07     18.61 o 
   7  19  -2      136.99      193.43     35.35 o 
   8  19  -2       73.14      100.43     25.05 o 
   0  20  -2        0.96       36.20     18.44 o 
   1  20  -2       10.12       24.43     13.29 o 
   2  20  -2       73.02      116.40     17.06 o 
   3  20  -2      747.55      747.60     46.10 o 
   4  20  -2      359.24      386.87     30.36 o 
   5  20  -2     1359.66     1433.79     61.14 o 
   6  20  -2      215.40      233.10     30.38 o 
   7  20  -2      196.75      147.35     27.90 o 
   8  20  -2       64.20       56.72     22.31 o 
   1  21  -2     3053.82     3270.61     71.06 o 
   2  21  -2     1327.74     1279.78     70.26 o 
   3  21  -2     1524.91     1491.49     59.40 o 
   4  21  -2      672.48      718.24     56.11 o 
   5  21  -2       67.34       60.74     21.48 o 
   6  21  -2       57.71       45.66     27.35 o 
   7  21  -2      224.81      197.08     29.00 o 
   8  21  -2      149.98      124.43     28.62 o 
   0  22  -2      203.00      232.70     34.68 o 
   1  22  -2      305.75      283.18     21.40 o 
   2  22  -2      562.79      513.92     34.06 o 
   3  22  -2     1328.17     1323.11     52.07 o 
   4  22  -2      117.75       81.69     26.19 o 
   5  22  -2      901.93     1033.15     75.63 o 
   6  22  -2       92.46       75.18     21.57 o 
   7  22  -2      366.99      331.11     37.18 o 
   8  22  -2       69.37       30.65     30.34 o 
   1  23  -2     6537.17     6740.71    174.54 o 
   2  23  -2     1593.21     1552.82     66.84 o 
   3  23  -2     1302.52     1360.63     85.74 o 
   4  23  -2     1123.37     1131.51     84.66 o 
   5  23  -2      784.42      777.62     69.04 o 
   6  23  -2      132.50      150.66     26.07 o 
   7  23  -2       45.62       77.18     20.10 o 
   8  23  -2       17.16        8.28     20.42 o 
   0  24  -2      925.43      856.94     80.21 o 
   1  24  -2      198.75      205.69     20.43 o 
   2  24  -2       91.62      112.70     16.17 o 
   3  24  -2     2967.94     3112.29     92.18 o 
   4  24  -2        4.43       36.09     16.08 o 
   5  24  -2      500.03      533.61     50.41 o 
   6  24  -2       43.31       81.26     22.47 o 
   7  24  -2       11.11       34.30     20.28 o 
   1  25  -2     1678.76     1638.70     64.62 o 
   2  25  -2      159.44      163.84     26.22 o 
   3  25  -2      406.96      422.75     35.54 o 
   4  25  -2      740.52      676.75     54.73 o 
   5  25  -2       90.33      113.96     24.08 o 
   6  25  -2      102.83       47.23     22.92 o 
   7  25  -2       49.30       35.48     18.12 o 
   0  26  -2     1792.74     1838.40     90.69 o 
   1  26  -2      116.95      111.46     21.61 o 
   2  26  -2       64.99       96.97     21.89 o 
   3  26  -2     3459.52     3437.77    150.09 o 
   4  26  -2       34.38       19.18     21.51 o 
   5  26  -2      690.86      610.71     68.78 o 
   6  26  -2      297.84      275.04     33.07 o 
   7  26  -2       17.60       20.14     21.83 o 
   1  27  -2     1651.41     1583.47     63.42 o 
   2  27  -2        8.47       22.14     12.76 o 
   3  27  -2      950.22      982.24     95.60 o 
   4  27  -2      478.60      454.25     38.48 o 
   5  27  -2       57.26       59.38     18.73 o 
   6  27  -2       76.12       86.53     24.29 o 
   7  27  -2       84.73       54.67     19.11 o 
   0  28  -2     2765.36     2600.81     76.12 o 
   1  28  -2      106.53       79.97     19.73 o 
   2  28  -2      794.46      884.23     65.69 o 
   3  28  -2      750.33      781.28     75.78 o 
   4  28  -2       28.15       33.09     26.12 o 
   5  28  -2      756.55      710.02     66.54 o 
   6  28  -2      113.95       83.29     20.77 o 
   7  28  -2      148.07      159.52     30.10 o 
   1  29  -2     1249.39     1490.71     76.97 o 
   2  29  -2       44.51       57.15     19.67 o 
   3  29  -2      433.05      443.76     35.23 o 
   4  29  -2       80.00       91.69     20.06 o 
   5  29  -2       92.55      110.96     23.25 o 
   6  29  -2       44.95       45.35     18.98 o 
   0  30  -2      301.72      263.33     34.78 o 
   1  30  -2       12.95       36.50     21.45 o 
   2  30  -2      745.21      727.16     54.83 o 
   3  30  -2      111.92       90.98     27.60 o 
   4  30  -2       37.45       88.15     21.59 o 
   5  30  -2      349.24      286.68     31.16 o 
   6  30  -2       93.33      100.30     27.76 o 
   1  31  -2      697.84      740.10     58.37 o 
   2  31  -2        4.06       34.21     15.81 o 
   3  31  -2       55.93       89.04     20.23 o 
   4  31  -2       54.66       87.34     32.09 o 
   5  31  -2       50.56       42.95     24.38 o 
   6  31  -2       21.07       38.40     19.36 o 
   0  32  -2      140.52      153.18     93.74 o 
   1  32  -2       14.70       14.23     19.51 o 
   2  32  -2       47.94       65.90     19.33 o 
   3  32  -2      213.19      201.34     27.83 o 
   4  32  -2       37.41       70.27     22.93 o 
   5  32  -2      117.61      163.33     35.40 o 
   1  33  -2      379.66      367.07     35.50 o 
   2  33  -2       46.02       72.87     18.69 o 
   3  33  -2       72.56       40.19     19.86 o 
   4  33  -2       32.99       46.65     46.40 o 
   5  33  -2        0.67       82.42     30.39 o 
   0  34  -2       87.58      115.24     31.20 o 
   1  34  -2       10.32       -0.36     24.46 o 
   2  34  -2        2.17       48.78     18.13 o 
   3  34  -2       79.21       75.66     35.70 o 
   4  34  -2       16.53       47.89     21.91 o 
   5  34  -2       85.89       69.27     21.65 o 
   1  35  -2       83.59       83.71     25.92 o 
   2  35  -2       25.29       25.87     19.97 o 
   3  35  -2       19.92       30.67     18.81 o 
   4  35  -2       24.01       53.70     19.35 o 
   0  36  -2       41.08       32.09     21.55 o 
   1  36  -2      105.18      117.88     25.70 o 
   2  36  -2        3.18       58.97     21.28 o 
   3  36  -2        7.71       33.65     16.76 o 
   4  36  -2        0.76        4.89     16.91 o 
   1  37  -2       94.42       92.96     44.81 o 
   2  37  -2       34.37       28.31     23.14 o 
   3  37  -2       19.59       95.28     30.81 o 
   0  38  -2       72.31       88.24     34.00 o 
   1  38  -2       41.24       28.40     14.66 o 
   2  38  -2       78.62      107.38     26.20 o 
   1  39  -2      140.70      151.07     20.12 o 
   2   0  -1      202.46      230.12     23.24 o 
   4   0  -1     1986.50     2035.03     77.99 o 
   6   0  -1      968.25      855.01     27.51 o 
   8   0  -1      119.04       96.91     32.12 o 
  10   0  -1       25.83       13.12     26.74 o 
   1   1  -1     6628.21     4773.97     65.55 o 
   2   1  -1    52855.11    44499.01   3193.86 o 
   3   1  -1     1484.48     1777.76     30.09 o 
   4   1  -1      213.67      250.39     19.81 o 
   5   1  -1      212.17      232.49     17.18 o 
   6   1  -1       96.67      132.92     15.73 o 
   7   1  -1     1127.40     1081.30     45.71 o 
   8   1  -1        6.07       14.30     17.32 o 
   9   1  -1      501.02      487.20     51.77 o 
  10   1  -1       13.57       33.92     52.54 o 
   1   2  -1     3444.99     2960.37     92.82 o 
   2   2  -1     3009.87     2811.49     29.60 o 
   3   2  -1     6230.51     6448.27     69.83 o 
   4   2  -1      366.14      448.30     18.74 o 
   5   2  -1      141.66      157.84     14.41 o 
   6   2  -1      954.87     1029.99     27.81 o 
   7   2  -1       52.85       43.71     14.36 o 
   8   2  -1      291.62      361.71     46.79 o 
   9   2  -1       33.34       72.85     22.71 o 
  10   2  -1        4.09       15.21     24.02 o 
   1   3  -1     4930.61     4569.34     40.21 o 
   2   3  -1     7082.73     6755.35     78.82 o 
   3   3  -1      543.05      523.48     20.29 o 
   4   3  -1      258.77      315.30     22.79 o 
   5   3  -1     1567.23     1728.72     49.67 o 
   6   3  -1      485.66      508.71     36.92 o 
   7   3  -1     1446.06     1536.11     46.62 o 
   8   3  -1       18.42      -13.64     13.64 o 
   9   3  -1      665.08      638.04    137.25 o 
  10   3  -1        2.47       39.91     17.15 o 
   1   4  -1     2905.14     2862.18     30.22 o 
   2   4  -1     7740.87     7123.65     50.15 o 
   3   4  -1     1594.19     1549.99     32.80 o 
   4   4  -1     3003.94     3242.14     64.20 o 
   5   4  -1      264.41      251.55     22.28 o 
   6   4  -1     1383.22     1343.57     53.49 o 
   7   4  -1       30.22       60.47     15.38 o 
   8   4  -1      251.11      247.37     34.99 o 
   9   4  -1       13.57       69.12     25.90 o 
   0   5  -1       15.30        8.56      3.88 o 
   1   5  -1     2666.35     2829.33     43.13 o 
   2   5  -1    12263.72    12489.70    101.42 o 
   3   5  -1      189.69      208.92     12.33 o 
   4   5  -1       52.08       41.63      9.46 o 
   5   5  -1     1817.68     1713.72     48.04 o 
   6   5  -1      226.47      213.13     19.98 o 
   7   5  -1     1202.08     1266.30     58.90 o 
   8   5  -1       42.07       48.19     15.66 o 
   9   5  -1      209.01      180.05     50.99 o 
   1   6  -1      143.06      140.59     11.85 o 
   2   6  -1     3670.05     3307.48     30.26 o 
   3   6  -1       21.96       28.41      7.39 o 
   4   6  -1        0.57       15.04     10.85 o 
   5   6  -1      156.40      184.53     19.29 o 
   6   6  -1     1089.16     1113.21     67.11 o 
   7   6  -1      106.36       80.78     18.27 o 
   8   6  -1      275.45      238.26     31.62 o 
   9   6  -1        0.49       22.84     49.10 o 
   0   7  -1      190.13      232.89     17.02 o 
   1   7  -1      170.63      167.43     10.19 o 
   2   7  -1     6313.11     6360.48     53.86 o 
   3   7  -1       58.83       47.01      6.84 o 
   4   7  -1      214.32      238.79     17.16 o 
   5   7  -1      939.56      960.40     74.13 o 
   6   7  -1      296.54      322.68     26.00 o 
   7   7  -1     1103.98     1045.94     62.08 o 
   8   7  -1        9.75       20.25     15.66 o 
   9   7  -1       93.37       70.22     42.18 o 
   1   8  -1     2165.93     2040.62     30.78 o 
   2   8  -1      407.26      355.10     18.04 o 
   3   8  -1      140.62      158.30     13.94 o 
   4   8  -1     2221.04     2118.47     31.63 o 
   5   8  -1      248.71      181.61     22.74 o 
   6   8  -1      544.65      521.61     23.55 o 
   7   8  -1      339.95      285.59     28.67 o 
   8   8  -1      447.82      419.66     35.00 o 
   9   8  -1        3.47       38.12     38.41 o 
   0   9  -1       11.96       11.68     19.85 o 
   1   9  -1      115.54      134.64      8.55 o 
   2   9  -1     4077.66     4278.45     69.76 o 
   3   9  -1      117.53       95.35     11.50 o 
   4   9  -1      298.24      261.64     24.75 o 
   5   9  -1      151.60      163.59     23.98 o 
   6   9  -1      534.07      610.39     18.30 o 
   7   9  -1      720.35      701.65     46.53 o 
   8   9  -1       47.10       85.20     19.12 o 
   9   9  -1      378.48      428.42    106.60 o 
   1  10  -1     1898.56     1880.17     34.58 o 
   2  10  -1      185.61      169.74     14.05 o 
   3  10  -1       49.41       57.27      8.52 o 
   4  10  -1     1004.90     1117.73     38.19 o 
   5  10  -1      721.91      713.38     18.91 o 
   6  10  -1      336.38      357.16     22.77 o 
   7  10  -1      219.63      199.07     20.55 o 
   8  10  -1       78.90      119.73     44.20 o 
   9  10  -1       23.39      -20.94     48.26 o 
   0  11  -1     1212.55     1121.03     49.87 o 
   1  11  -1      125.78      106.75     11.46 o 
   2  11  -1      854.22      845.47     34.16 o 
   3  11  -1       52.99       41.99      8.00 o 
   4  11  -1      813.79      855.30     35.41 o 
   5  11  -1      999.07     1007.70     31.82 o 
   6  11  -1      877.81      793.09     41.97 o 
   7  11  -1      265.40      235.35     27.55 o 
   8  11  -1      329.91      334.45     31.46 o 
   9  11  -1      278.75      304.22     98.55 o 
   1  12  -1       41.46       51.98      9.09 o 
   2  12  -1      217.27      284.65     20.54 o 
   3  12  -1      206.78      218.94     17.41 o 
   4  12  -1      736.69      742.27     23.28 o 
   5  12  -1      226.30      212.75     20.93 o 
   6  12  -1       46.82       62.33     11.39 o 
   7  12  -1       31.98       35.40     11.88 o 
   8  12  -1      273.02      273.31     39.45 o 
   9  12  -1       15.76       33.84     31.89 o 
   0  13  -1       43.62       31.44     10.60 o 
   1  13  -1        2.05       13.51      7.12 o 
   2  13  -1      776.25      831.73     32.26 o 
   3  13  -1     3397.84     3367.70     54.10 o 
   4  13  -1      294.91      362.03     27.58 o 
   5  13  -1      707.29      682.79     35.37 o 
   6  13  -1      882.05      816.08     59.34 o 
   7  13  -1      193.98      177.39     24.32 o 
   8  13  -1       79.13       73.31     39.21 o 
   9  13  -1      152.53      191.38     67.18 o 
   1  14  -1     3375.64     3449.92     83.54 o 
   2  14  -1      128.07      166.33     17.50 o 
   3  14  -1      383.22      369.95     24.35 o 
   4  14  -1      281.32      263.47     23.05 o 
   5  14  -1      249.02      226.88     21.40 o 
   6  14  -1      201.60      225.17     26.11 o 
   7  14  -1      313.39      335.58     40.67 o 
   8  14  -1      299.44      307.53     42.56 o 
   9  14  -1        9.70       -9.86     46.02 o 
   0  15  -1      568.54      570.13     29.41 o 
   1  15  -1      339.70      322.64     20.31 o 
   2  15  -1     2290.71     2516.90     92.72 o 
   3  15  -1      794.53      810.92     20.67 o 
   4  15  -1      211.86      191.49     24.54 o 
   5  15  -1      462.09      487.07     31.49 o 
   6  15  -1      795.05      790.72     65.42 o 
   7  15  -1      228.51      250.49     32.42 o 
   8  15  -1        4.63       18.24     23.85 o 
   9  15  -1      443.08      370.02    104.28 o 
   1  16  -1     7435.78     7335.26     96.06 o 
   2  16  -1      115.30      115.49     13.55 o 
   3  16  -1      183.87      181.07     14.12 o 
   4  16  -1     1510.00     1499.29     47.24 o 
   5  16  -1       24.10       54.61     16.15 o 
   6  16  -1      344.97      344.37     37.69 o 
   7  16  -1        1.85        7.17     24.31 o 
   8  16  -1      162.71      145.25     30.17 o 
   9  16  -1       25.06       25.87     31.74 o 
   0  17  -1      767.98      713.61     45.49 o 
   1  17  -1      797.22      804.65     30.29 o 
   2  17  -1      881.66      887.51     32.05 o 
   3  17  -1       40.91       44.92     12.24 o 
   4  17  -1      580.53      546.89     32.25 o 
   5  17  -1      194.97      194.74     23.22 o 
   6  17  -1      167.31      221.48     29.89 o 
   7  17  -1       55.06      111.49     22.97 o 
   8  17  -1       44.40       36.32     14.12 o 
   9  17  -1      380.17      382.91    112.40 o 
   1  18  -1      320.93      300.23     18.53 o 
   2  18  -1      107.06       99.72     10.73 o 
   3  18  -1      290.21      261.68     20.40 o 
   4  18  -1      628.89      654.50     33.69 o 
   5  18  -1       84.56       93.93     21.86 o 
   6  18  -1      398.76      367.78     36.78 o 
   7  18  -1       11.04       11.23     28.54 o 
   8  18  -1      190.74      203.35     38.24 o 
   0  19  -1      282.79      289.62     35.86 o 
   1  19  -1      264.67      303.06     19.45 o 
   2  19  -1       12.37       15.48     12.91 o 
   3  19  -1      137.01      128.45     15.37 o 
   4  19  -1      748.56      730.40     54.85 o 
   5  19  -1       75.92       63.54     17.05 o 
   6  19  -1      328.79      283.26     31.80 o 
   7  19  -1      381.10      396.95     34.02 o 
   8  19  -1       95.66       83.39     23.14 o 
   1  20  -1      670.74      654.00     16.23 o 
   2  20  -1       27.85       32.04      9.83 o 
   3  20  -1      124.52      115.70     17.41 o 
   4  20  -1      366.18      330.67     29.74 o 
   5  20  -1       38.64       57.96     20.48 o 
   6  20  -1       14.22       53.67     24.61 o 
   7  20  -1      211.64      177.77     33.70 o 
   8  20  -1       88.93      104.03     30.86 o 
   0  21  -1       39.73        9.64     16.60 o 
   1  21  -1       99.11       76.65     19.61 o 
   2  21  -1       13.39       35.03     11.58 o 
   3  21  -1      184.21      152.94     19.77 o 
   4  21  -1      285.69      278.99     27.80 o 
   5  21  -1      973.49      929.01     60.60 o 
   6  21  -1       34.55       78.98     19.20 o 
   7  21  -1      218.81      203.11     33.80 o 
   8  21  -1       58.01       45.28     27.54 o 
   1  22  -1       78.24      122.12     13.38 o 
   2  22  -1      150.39       86.18     17.11 o 
   3  22  -1      706.73      719.85     54.92 o 
   4  22  -1      271.12      294.81     23.82 o 
   5  22  -1      399.92      400.89     41.24 o 
   6  22  -1      185.99      193.05     28.99 o 
   7  22  -1       56.68       75.19     25.61 o 
   8  22  -1      246.53      214.08     31.66 o 
   0  23  -1       18.25       41.55     32.79 o 
   1  23  -1      327.91      290.09     30.02 o 
   2  23  -1      435.60      431.80     32.02 o 
   3  23  -1      258.44      250.99     27.18 o 
   4  23  -1      486.38      451.84     37.58 o 
   5  23  -1      755.51      785.40     61.58 o 
   6  23  -1      208.46      237.80     27.32 o 
   7  23  -1      168.81      187.62     28.27 o 
   8  23  -1       89.42       78.66     23.72 o 
   1  24  -1      200.70      208.47     21.72 o 
   2  24  -1      367.76      319.71     29.99 o 
   3  24  -1     1165.37     1165.09     80.79 o 
   4  24  -1      571.78      451.03     41.46 o 
   5  24  -1      234.64      280.08     42.12 o 
   6  24  -1      120.31      171.64     40.58 o 
   7  24  -1       49.21       63.60     20.68 o 
   0  25  -1      110.32       67.25     23.50 o 
   1  25  -1      352.39      385.24     31.72 o 
   2  25  -1     1637.79     1573.85     69.74 o 
   3  25  -1     1248.42     1141.12     70.99 o 
   4  25  -1      145.09      128.89     20.95 o 
   5  25  -1      415.82      364.74     35.65 o 
   6  25  -1       93.65      130.58     33.11 o 
   7  25  -1      191.96      157.49     33.63 o 
   1  26  -1       88.83       94.85     16.82 o 
   2  26  -1      216.02      177.20     27.36 o 
   3  26  -1     1259.28     1161.21     81.27 o 
   4  26  -1      103.07       95.51     21.42 o 
   5  26  -1      115.39      107.57     23.62 o 
   6  26  -1      432.54      421.30     40.56 o 
   7  26  -1       56.53       69.44     20.96 o 
   0  27  -1      181.39      230.99     32.43 o 
   1  27  -1      160.91      125.50     17.43 o 
   2  27  -1      306.32      311.21     28.61 o 
   3  27  -1      595.90      617.96     52.06 o 
   4  27  -1      573.51      536.83     53.83 o 
   5  27  -1      282.69      272.45     32.02 o 
   6  27  -1      120.22      125.11     27.75 o 
   7  27  -1       57.45       64.13     25.17 o 
   1  28  -1      914.57      880.99     60.22 o 
   2  28  -1       43.96       52.16     15.86 o 
   3  28  -1      344.75      334.82     31.87 o 
   4  28  -1      115.23      125.26     23.82 o 
   5  28  -1       86.64       72.22     18.46 o 
   6  28  -1      315.30      257.39     32.16 o 
   7  28  -1        6.09       71.23     21.81 o 
   0  29  -1        4.98       -1.10     28.40 o 
   1  29  -1       61.95       59.29     15.37 o 
   2  29  -1       21.21       47.04     17.90 o 
   3  29  -1       99.43      100.30     18.90 o 
   4  29  -1      421.50      411.42     40.52 o 
   5  29  -1       42.76       72.06     20.60 o 
   6  29  -1       27.57       29.17     23.27 o 
   1  30  -1      435.96      508.80     45.74 o 
   2  30  -1       16.63       40.38     42.30 o 
   3  30  -1      243.85      298.05     46.88 o 
   4  30  -1       70.42       29.86     16.52 o 
   5  30  -1       20.10       23.62     28.19 o 
   6  30  -1      268.09      226.32     32.81 o 
   0  31  -1       10.78       36.50     40.26 o 
   1  31  -1       29.55       17.50     12.67 o 
   2  31  -1      109.41       95.99     21.59 o 
   3  31  -1       77.51       77.63     29.70 o 
   4  31  -1      114.95       95.55     33.87 o 
   5  31  -1      198.00      133.64     30.34 o 
   6  31  -1        4.23       14.16     16.22 o 
   1  32  -1      508.37      607.34     59.09 o 
   2  32  -1       13.98        9.13     36.78 o 
   3  32  -1      260.03      284.81     37.34 o 
   4  32  -1       10.76       19.25     27.32 o 
   5  32  -1        0.54        4.45     18.87 o 
   0  33  -1       19.56       95.49     30.70 o 
   1  33  -1        2.96       -0.71     25.69 o 
   2  33  -1      243.24      200.13     25.95 o 
   3  33  -1       34.85       56.27     15.24 o 
   4  33  -1       23.15       76.31     21.35 o 
   5  33  -1      110.47       95.91     22.51 o 
   1  34  -1      260.43      272.05     30.87 o 
   2  34  -1       11.84       18.45     16.63 o 
   3  34  -1      267.59      258.31     29.71 o 
   4  34  -1        5.22       17.66     19.05 o 
   5  34  -1       97.28      131.49     22.32 o 
   0  35  -1        8.82       29.81     24.34 o 
   1  35  -1       27.76       71.61     19.96 o 
   2  35  -1      192.53      207.80     42.47 o 
   3  35  -1       22.89       52.40     20.96 o 
   4  35  -1       95.46       58.13     19.53 o 
   1  36  -1      297.01      280.49     39.89 o 
   2  36  -1      140.94      152.52     28.72 o 
   3  36  -1       84.89       57.05     25.05 o 
   4  36  -1       35.62       50.57     18.12 o 
   0  37  -1      429.06      472.20     72.33 o 
   1  37  -1       17.91       67.68     19.64 o 
   2  37  -1      355.41      345.73     36.15 o 
   3  37  -1       11.64       23.96     22.56 o 
   1  38  -1       14.82       58.34     24.97 o 
   2  38  -1       25.82       58.82     34.05 o 
   0  39  -1      745.44      840.65    152.38 o 
   1  39  -1       69.61      132.19     38.20 o 
   2   0   0    58938.43    53353.37   5232.36 o 
   4   0   0      300.70      447.31     24.28 o 
   6   0   0     1730.07     1654.69     70.59 o 
   8   0   0     1458.10     1650.38    147.15 o 
  10   0   0        4.43      -22.46     39.49 o 
   1   1   0      403.32      232.27      6.33 o 
   2   1   0    45133.39    39598.40    267.73 o 
   3   1   0     1289.02     1329.52     23.32 o 
   4   1   0      563.20      595.90     17.95 o 
   5   1   0       72.47       92.99     11.97 o 
   6   1   0       67.15      126.08     18.83 o 
   7   1   0      240.90      275.17     26.56 o 
   8   1   0        6.36        5.33     15.21 o 
   9   1   0      337.90      362.24     40.25 o 
  10   1   0        0.24       41.01     22.08 o 
   1   2   0      652.07      424.44     19.42 o 
   2   2   0    42639.09    38705.28    362.29 o 
   3   2   0    10482.79    10413.04     76.39 o 
   4   2   0      684.40      643.50     33.68 o 
   5   2   0       19.77       34.50      8.50 o 
   6   2   0     1360.27     1395.61     51.89 o 
   7   2   0        1.27        6.42      9.14 o 
   8   2   0      886.50      933.24    189.78 o 
   9   2   0        0.51       37.97     21.29 o 
  10   2   0        3.64       86.76     29.49 o 
   1   3   0     1930.97     1871.03     29.41 o 
   2   3   0    24380.91    22028.28    181.67 o 
   3   3   0     3849.74     4218.98     50.44 o 
   4   3   0     1966.71     2022.12     41.15 o 
   5   3   0      234.66      232.57     19.57 o 
   6   3   0        2.02       48.45     11.16 o 
   7   3   0      224.70      188.77     23.94 o 
   8   3   0       50.14       35.26     14.25 o 
   9   3   0       36.66       35.63     78.41 o 
  10   3   0       35.37       87.90     35.00 o 
   1   4   0      625.54      571.39     11.21 o 
   2   4   0    19246.10    17705.82    147.68 o 
   3   4   0     5647.51     5637.48     49.84 o 
   4   4   0      142.33      108.76      9.22 o 
   5   4   0       45.10       44.56     14.80 o 
   6   4   0      797.70      792.87     32.52 o 
   7   4   0       39.54       46.98     16.14 o 
   8   4   0      503.26      568.39     47.80 o 
   9   4   0       30.80       67.95     25.67 o 
  10   4   0        4.90       58.84     39.35 o 
   1   5   0     1244.54     1218.40     20.01 o 
   2   5   0    13568.87    14224.37     82.52 o 
   3   5   0     2317.36     2435.73     59.16 o 
   4   5   0     1224.47     1396.66     60.70 o 
   5   5   0      406.80      421.08     29.64 o 
   6   5   0       27.18       28.49     12.22 o 
   7   5   0      235.73      242.39     27.59 o 
   8   5   0       14.96       60.24     17.78 o 
   9   5   0       84.07      129.22     36.32 o 
   0   6   0    26495.34    26771.49    208.64 o 
   1   6   0      264.70      315.52     17.23 o 
   2   6   0    10373.18     9353.13     57.39 o 
   3   6   0      734.81      614.86     15.93 o 
   4   6   0     3184.65     3274.61     47.57 o 
   5   6   0      206.26      175.84     16.49 o 
   6   6   0       39.12       38.88     14.27 o 
   7   6   0        0.53        0.60     10.49 o 
   8   6   0      593.20      467.25     37.50 o 
   9   6   0        9.40       83.80     41.78 o 
   1   7   0        1.39       21.33      4.73 o 
   2   7   0     5782.59     6150.57     38.22 o 
   3   7   0      864.09      771.92     23.96 o 
   4   7   0     1576.24     1791.12     49.26 o 
   5   7   0       50.29       52.79      8.86 o 
   6   7   0       35.09       54.02     14.16 o 
   7   7   0      305.01      290.33     32.40 o 
   8   7   0      357.93      345.84     33.24 o 
   9   7   0       47.61       26.96     52.97 o 
   0   8   0    47030.07    42786.98    815.59 o 
   1   8   0       25.01       18.36      6.58 o 
   2   8   0     6829.09     6207.56     40.85 o 
   3   8   0       10.09        0.50      7.05 o 
   4   8   0      606.55      650.25     26.42 o 
   5   8   0        0.87       14.83     11.76 o 
   6   8   0      635.19      672.73     36.26 o 
   7   8   0       78.28       72.33     16.42 o 
   8   8   0      151.62      101.31     20.44 o 
   9   8   0       26.45       71.02     50.44 o 
   1   9   0        6.23       10.45      8.49 o 
   2   9   0      451.14      396.67     15.53 o 
   3   9   0      112.32      119.35     13.65 o 
   4   9   0     5114.08     5445.14     67.69 o 
   5   9   0       85.39       88.52     19.13 o 
   6   9   0     1959.82     1988.02     71.58 o 
   7   9   0       54.44       42.51     17.18 o 
   8   9   0      731.59      732.13     47.56 o 
   9   9   0       20.16       99.57     58.12 o 
   0  10   0     5520.22     4991.92     47.30 o 
   1  10   0      154.04      136.81     10.12 o 
   2  10   0     2724.31     2473.54     54.25 o 
   3  10   0      188.36      151.06     12.25 o 
   4  10   0     6363.36     6410.51    122.47 o 
   5  10   0       12.49       13.04      9.12 o 
   6  10   0      316.68      325.72     24.93 o 
   7  10   0        9.82      -11.61     11.61 o 
   8  10   0       11.95       13.29     39.55 o 
   9  10   0       37.94        5.72     28.91 o 
   1  11   0      281.14      253.28     12.49 o 
   2  11   0       28.72        6.16      6.83 o 
   3  11   0     1028.35     1127.47     26.67 o 
   4  11   0     4208.45     4208.69     91.70 o 
   5  11   0       39.35       23.53     10.27 o 
   6  11   0      436.03      454.63     30.44 o 
   7  11   0        0.52      -13.74     15.74 o 
   8  11   0      449.98      389.93     34.59 o 
   9  11   0      163.84      281.10     88.63 o 
   0  12   0      822.17      540.72     30.67 o 
   1  12   0       25.51       38.72      7.06 o 
   2  12   0     5162.46     5125.27     58.79 o 
   3  12   0      268.65      368.37     20.89 o 
   4  12   0     2576.75     2583.92     73.11 o 
   5  12   0      275.50      278.95     26.40 o 
   6  12   0       48.64       49.53     11.42 o 
   7  12   0        1.57       47.59     17.15 o 
   8  12   0       51.68       32.06     17.79 o 
   9  12   0        2.54      -38.91     47.18 o 
   1  13   0       52.61       37.62      8.98 o 
   2  13   0    10892.52    11831.54    132.22 o 
   3  13   0     2274.76     2309.36     33.25 o 
   4  13   0     2127.40     2147.04     47.48 o 
   5  13   0      261.32      235.13     22.72 o 
   6  13   0     1194.12     1135.91     40.27 o 
   7  13   0       67.57       64.82     22.24 o 
   8  13   0      344.85      267.14     30.77 o 
   9  13   0      106.60       77.61     61.81 o 
   0  14   0     1773.12     2560.41     82.47 o 
   1  14   0      113.42       90.73     12.22 o 
   2  14   0     2773.31     2442.33     36.10 o 
   3  14   0      349.64      394.41     16.34 o 
   4  14   0       15.62       19.92      8.53 o 
   5  14   0       76.95       86.06     17.80 o 
   6  14   0       58.43       67.73     11.87 o 
   7  14   0       30.13       40.68     14.77 o 
   8  14   0       80.59       44.71     14.57 o 
   9  14   0       12.16       60.51     39.93 o 
   1  15   0      688.16      665.02     18.82 o 
   2  15   0      990.73      963.49     32.95 o 
   3  15   0       73.83       63.63      8.60 o 
   4  15   0       10.62       25.33     10.10 o 
   5  15   0       28.58       42.84     12.24 o 
   6  15   0      262.52      260.84     24.22 o 
   7  15   0       53.73       58.38     16.94 o 
   8  15   0      136.75      132.01     26.38 o 
   9  15   0       19.98      -48.41     48.41 o 
   0  16   0    23357.14    24639.41   5385.26 o 
   1  16   0       10.28       26.93      7.04 o 
   2  16   0     3438.48     3117.63     44.97 o 
   3  16   0        3.69        2.30      9.76 o 
   4  16   0        9.12        6.77     13.44 o 
   5  16   0       41.96       60.41     10.75 o 
   6  16   0      211.12      260.83     31.36 o 
   7  16   0        8.56       23.35     16.63 o 
   8  16   0      348.22      268.08     35.47 o 
   9  16   0       14.69       52.54     57.47 o 
   1  17   0       51.33       49.59      9.38 o 
   2  17   0     6728.12     7156.26    146.66 o 
   3  17   0        2.84       -1.92     16.84 o 
   4  17   0      810.78      781.34     17.52 o 
   5  17   0       21.82       -3.57     30.30 o 
   6  17   0      157.35      138.49     30.12 o 
   7  17   0        0.17       14.42     21.30 o 
   8  17   0       71.27       76.00     20.06 o 
   9  17   0       49.34       59.86     50.29 o 
   0  18   0     1255.89     1202.51     63.43 o 
   1  18   0        5.91       17.21      9.63 o 
   2  18   0     3468.27     3638.65     85.42 o 
   3  18   0        0.02       39.75     20.79 o 
   4  18   0     2254.23     2333.60     81.68 o 
   5  18   0       40.08       33.07     24.35 o 
   6  18   0      251.24      264.66     37.25 o 
   7  18   0      141.82      152.02     30.77 o 
   8  18   0       24.84       58.78     22.98 o 
   1  19   0      148.52      132.68     16.71 o 
   2  19   0     3253.49     3550.92     75.41 o 
   3  19   0       42.11       34.84     15.29 o 
   4  19   0     2328.58     2313.81     83.82 o 
   5  19   0        0.62       -6.30     16.24 o 
   6  19   0      588.07      678.35     56.06 o 
   7  19   0        1.27        8.01     15.94 o 
   8  19   0      243.87      213.47     29.41 o 
   0  20   0      213.95      257.05     28.21 o 
   1  20   0        0.42       12.86     11.76 o 
   2  20   0     2207.19     2384.48     55.60 o 
   3  20   0       65.64      118.57     16.57 o 
   4  20   0      602.54      685.36     58.05 o 
   5  20   0       36.52       25.26     19.66 o 
   6  20   0       13.29       22.73     26.60 o 
   7  20   0       30.49       41.26     33.51 o 
   8  20   0       19.24       57.05     27.23 o 
   1  21   0        0.02        9.43      6.16 o 
   2  21   0     1690.11     1612.01     51.54 o 
   3  21   0       24.68       10.78     30.65 o 
   4  21   0     4654.90     4655.44    131.78 o 
   5  21   0       83.54       63.00     16.32 o 
   6  21   0      430.33      394.45     38.84 o 
   7  21   0       71.16       84.91     26.18 o 
   8  21   0        6.35       42.33     28.50 o 
   0  22   0       54.76       13.70     43.68 o 
   1  22   0       50.40       46.95     13.77 o 
   2  22   0     1094.42     1123.68     40.67 o 
   3  22   0       81.28      125.02     21.17 o 
   4  22   0     2729.50     2935.43    149.38 o 
   5  22   0       38.09       64.43     20.54 o 
   6  22   0      144.34      131.68     27.16 o 
   7  22   0      594.48      471.51     63.55 o 
   8  22   0       14.14       88.05     28.29 o 
   1  23   0       21.61       30.08      9.20 o 
   2  23   0     1017.93     1142.38     89.21 o 
   3  23   0        1.93        6.17     22.32 o 
   4  23   0     2635.95     2726.93     86.60 o 
   5  23   0      912.69      919.08     67.88 o 
   6  23   0      852.17      833.07     77.66 o 
   7  23   0       56.39      123.22     26.85 o 
   8  23   0       22.12       43.19     25.40 o 
   0  24   0     1800.40     1712.45     81.32 o 
   1  24   0       36.17       67.75     13.85 o 
   2  24   0     1130.28     1181.06     98.38 o 
   3  24   0     1298.14     1245.02     90.30 o 
   4  24   0      965.02     1008.81     75.93 o 
   5  24   0      668.86      579.73     45.82 o 
   6  24   0      554.28      493.79     55.61 o 
   7  24   0       56.99       58.07     19.16 o 
   1  25   0       45.29       46.10     13.08 o 
   2  25   0       99.86       73.79     22.64 o 
   3  25   0       36.14       -1.80     16.88 o 
   4  25   0      611.47      544.56     45.84 o 
   5  25   0       50.15       56.05     16.24 o 
   6  25   0      771.87      741.37     65.63 o 
   7  25   0        0.29       10.36     22.53 o 
   0  26   0       70.52       71.15     31.93 o 
   1  26   0        0.98        5.12     11.72 o 
   2  26   0     1839.82     1791.30     72.22 o 
   3  26   0        2.33       64.42     38.05 o 
   4  26   0       94.20       95.44     34.48 o 
   5  26   0       57.23      118.31     31.20 o 
   6  26   0        8.76       47.43     15.35 o 
   7  26   0      261.55      214.45     31.93 o 
   1  27   0        0.35       15.62     18.55 o 
   2  27   0       72.97       74.23     19.41 o 
   3  27   0       12.17       31.11     26.21 o 
   4  27   0      197.22      220.29     26.16 o 
   5  27   0      619.06      584.17     56.02 o 
   6  27   0       12.41        8.27     37.04 o 
   7  27   0        1.10        7.93     27.55 o 
   0  28   0      990.04      860.21     69.56 o 
   1  28   0        5.96       40.16     20.09 o 
   2  28   0      733.63      759.05     59.51 o 
   3  28   0        1.16       30.71     29.02 o 
   4  28   0       59.11       67.56     19.82 o 
   5  28   0       18.19       66.16     19.31 o 
   6  28   0       20.15       57.65     19.77 o 
   7  28   0       28.96       26.85     27.08 o 
   1  29   0       38.91       57.89     18.36 o 
   2  29   0      130.87      106.01     28.50 o 
   3  29   0        9.86       12.01     14.24 o 
   4  29   0      500.62      486.20     46.18 o 
   5  29   0       71.25       94.27     26.26 o 
   6  29   0      122.02      109.17     31.95 o 
   0  30   0     1688.41     1672.91    139.67 o 
   1  30   0        1.83       26.87     13.84 o 
   2  30   0      380.48      363.69     41.40 o 
   3  30   0       78.86       59.35     17.27 o 
   4  30   0       34.30       27.15     16.14 o 
   5  30   0       22.79       28.08     26.94 o 
   6  30   0       68.97       70.12     23.53 o 
   1  31   0       12.69       53.06     16.08 o 
   2  31   0       55.34       76.90     21.70 o 
   3  31   0        1.91       40.99     21.16 o 
   4  31   0      958.74      998.08     79.67 o 
   5  31   0      134.59      176.00     31.76 o 
   6  31   0       61.08       66.84     21.22 o 
   0  32   0     1301.22     1390.64    183.96 o 
   1  32   0        1.98       55.44     24.26 o 
   2  32   0      120.39      126.27     25.29 o 
   3  32   0       16.35       38.44     16.00 o 
   4  32   0       70.89       62.71     21.72 o 
   5  32   0        4.69       19.32     37.50 o 
   1  33   0        4.14        6.02     20.75 o 
   2  33   0       63.92       75.34     22.31 o 
   3  33   0       13.61       13.43     15.09 o 
   4  33   0      152.60       93.93     34.09 o 
   5  33   0        8.13        9.26     23.23 o 
   0  34   0      294.12      295.04     68.30 o 
   1  34   0        6.41        6.19     26.27 o 
   2  34   0       26.44       38.58     23.65 o 
   3  34   0       54.24       72.04     20.95 o 
   4  34   0       62.76       56.49     25.85 o 
   5  34   0       36.89       82.24     23.55 o 
   1  35   0       12.17       27.38     23.83 o 
   2  35   0       65.92       67.94     24.15 o 
   3  35   0       18.13       36.23     24.62 o 
   4  35   0        0.10       14.69     21.27 o 
   0  36   0      194.33      207.43     43.12 o 
   1  36   0        0.92       47.93     28.40 o 
   2  36   0      207.40      207.78     33.42 o 
   3  36   0        7.03       61.22     24.64 o 
   4  36   0       13.65       50.23     23.22 o 
   1  37   0       94.90      104.13     28.47 o 
   2  37   0       46.43       41.69     37.92 o 
   3  37   0        3.03      -12.04     24.42 o 
   0  38   0      202.23      217.73     43.70 o 
   1  38   0        4.94       32.83     22.83 o 
   2  38   0        0.06       17.12     21.61 o 
   1  39   0       16.83       95.05     20.31 o 
   2   0   1      190.18      215.78     19.17 o 
   4   0   1     2022.28     1944.09     62.45 o 
   6   0   1      988.00     1004.50     44.15 o 
   8   0   1      125.13      164.06     53.63 o 
  10   0   1       26.52       55.36     50.36 o 
   2   1   1    52858.36    44418.13   1739.69 o 
   3   1   1     1488.69     1728.94     44.85 o 
   4   1   1      213.12      286.87     20.94 o 
   5   1   1      186.43      210.12     23.83 o 
   6   1   1       96.67      125.09     14.69 o 
   7   1   1     1117.32     1103.47     28.12 o 
   8   1   1        6.12       27.32     14.42 o 
  10   1   1       13.66       -6.48     21.30 o 
   1   2   1     3450.62     2973.92    106.86 o 
   2   2   1     2999.70     2787.65     56.29 o 
   3   2   1     6228.46     6516.88     99.89 o 
   4   2   1      392.46      464.21     39.41 o 
   5   2   1      142.60      168.73     13.33 o 
   6   2   1      972.70      958.05     25.84 o 
   7   2   1       53.00       45.45     15.31 o 
   8   2   1      300.61      283.36     32.76 o 
   9   2   1       33.52        3.19     15.00 o 
  10   2   1        3.67       21.99     22.61 o 
   1   3   1     4962.80     4580.96     29.19 o 
   2   3   1     7086.91     6628.73     42.97 o 
   3   3   1      573.57      514.02     12.90 o 
   4   3   1      258.88      338.40     24.67 o 
   5   3   1     1630.08     1812.58     47.44 o 
   6   3   1      483.74      518.48     43.38 o 
   7   3   1     1444.24     1432.74     65.13 o 
   8   3   1       18.63       27.63     20.69 o 
   9   3   1      666.15      610.89     89.06 o 
   1   4   1     2895.85     2813.63     19.54 o 
   2   4   1     7767.57     7199.09     40.94 o 
   3   4   1     1602.35     1553.93     34.06 o 
   4   4   1     2932.94     3261.09     42.12 o 
   5   4   1      263.62      282.57     19.19 o 
   6   4   1     1397.12     1549.56     57.85 o 
   7   4   1       30.68       38.17      9.13 o 
   8   4   1      263.74      266.40     52.70 o 
   9   4   1       13.80       35.73     21.52 o 
   0   5   1       16.40        3.74      6.50 o 
   1   5   1     2654.35     2839.34     29.37 o 
   2   5   1    12246.77    12591.46     95.94 o 
   3   5   1      182.45      215.79     13.37 o 
   4   5   1       50.71       48.68      9.53 o 
   5   5   1     1803.93     1717.41     44.39 o 
   6   5   1      227.65      246.00     24.24 o 
   7   5   1     1196.65     1288.14     42.29 o 
   8   5   1       42.68       41.88     27.86 o 
   9   5   1      210.83      196.09     47.90 o 
   1   6   1      149.40      176.01     12.64 o 
   2   6   1     3678.24     3384.28     23.67 o 
   3   6   1       20.30       17.21      5.86 o 
   4   6   1        1.93        9.83     11.60 o 
   5   6   1      159.73      172.27     18.49 o 
   6   6   1     1096.66     1156.57     47.38 o 
   7   6   1      106.36       86.27     15.58 o 
   8   6   1      269.10      344.01     43.04 o 
   9   6   1        0.52       51.31     42.18 o 
   0   7   1      192.68      211.12     14.60 o 
   1   7   1      177.85      156.53     11.43 o 
   2   7   1     6321.23     6354.41     42.92 o 
   3   7   1       68.58       66.24      8.24 o 
   4   7   1      209.86      211.75     15.83 o 
   5   7   1      921.85      885.36     31.21 o 
   6   7   1      295.27      281.31     25.70 o 
   7   7   1     1092.05     1156.92     41.43 o 
   8   7   1        9.52       33.95     18.77 o 
   9   7   1       87.31       83.05     42.18 o 
   1   8   1     2163.44     2098.10     38.51 o 
   2   8   1      400.48      359.40     11.18 o 
   3   8   1      136.12      121.71     12.46 o 
   4   8   1     2257.04     2279.97     41.89 o 
   5   8   1      249.61      206.82     20.62 o 
   6   8   1      525.27      531.73     35.58 o 
   7   8   1      337.78      328.07     25.85 o 
   8   8   1      451.69      456.82     38.94 o 
   9   8   1        3.44       26.38     43.48 o 
   0   9   1       13.93       16.02     10.80 o 
   1   9   1      118.57      123.26      8.55 o 
   2   9   1     4078.79     4242.84     27.05 o 
   3   9   1      125.45      116.29     11.55 o 
   4   9   1      293.52      240.46     15.24 o 
   5   9   1      152.86      159.35     15.42 o 
   6   9   1      527.41      606.78     47.38 o 
   7   9   1      721.46      812.92     46.45 o 
   8   9   1       46.04       57.26     26.58 o 
   9   9   1      382.26      342.48     94.93 o 
   1  10   1     1888.48     1886.00     35.82 o 
   2  10   1      180.18      193.40     13.68 o 
   3  10   1       52.11       66.52      9.42 o 
   4  10   1      973.56     1071.04     16.75 o 
   5  10   1      721.84      752.91     26.56 o 
   6  10   1      320.44      293.83     27.45 o 
   7  10   1      218.93      169.22     25.80 o 
   8  10   1       82.43       92.67     22.32 o 
   9  10   1       22.78       95.08     42.76 o 
   0  11   1     1218.12     1126.63     32.72 o 
   1  11   1      124.57       90.38      9.91 o 
   2  11   1      867.74      859.13     28.09 o 
   3  11   1       50.11       27.28      5.81 o 
   4  11   1      802.76      829.16     20.48 o 
   5  11   1      999.23      983.95     29.94 o 
   6  11   1      877.15      862.40     37.60 o 
   7  11   1      268.49      259.31     26.06 o 
   8  11   1      328.61      356.61     37.17 o 
   9  11   1      282.50      186.75     71.02 o 
   1  12   1       35.47       47.42      9.11 o 
   2  12   1      207.64      227.73     16.86 o 
   3  12   1      202.21      176.98     12.82 o 
   4  12   1      705.73      741.35     17.77 o 
   5  12   1      233.39      196.34     17.02 o 
   6  12   1       47.50       49.85     14.85 o 
   7  12   1       31.04       61.50     15.07 o 
   8  12   1      268.73      276.48     29.46 o 
   9  12   1       15.08       37.54     45.29 o 
   0  13   1       47.23       14.70      8.62 o 
   1  13   1        2.36       12.15      9.77 o 
   2  13   1      762.39      828.74     37.31 o 
   3  13   1     3381.28     3294.86     58.48 o 
   4  13   1      294.82      305.54     16.98 o 
   5  13   1      721.29      766.55     48.94 o 
   6  13   1      881.54      918.97     79.19 o 
   7  13   1      199.76      194.31     26.45 o 
   8  13   1       78.34       79.50     20.17 o 
   9  13   1      151.51       95.80     82.25 o 
   1  14   1     3367.69     3375.44     64.32 o 
   2  14   1      125.49      144.42     15.95 o 
   3  14   1      378.72      419.10     38.17 o 
   4  14   1      299.79      331.19     19.71 o 
   5  14   1      246.35      262.70     28.24 o 
   6  14   1      202.50      215.39     27.23 o 
   7  14   1      310.50      255.95     34.52 o 
   8  14   1      288.34      277.78     37.70 o 
   9  14   1        9.10       76.38     63.99 o 
   0  15   1      580.25      609.19     52.24 o 
   1  15   1      342.71      361.42     33.38 o 
   2  15   1     2288.30     2603.32     39.87 o 
   3  15   1      809.71      817.70     48.96 o 
   4  15   1      209.21      200.93     22.61 o 
   5  15   1      450.60      448.09     33.85 o 
   6  15   1      785.49      811.24     44.04 o 
   7  15   1      229.82      206.24     32.43 o 
   8  15   1        4.09       31.49     35.07 o 
   9  15   1      441.02      514.22    159.57 o 
   1  16   1     7435.85     7483.63    110.21 o 
   2  16   1      109.19       97.09     12.74 o 
   3  16   1      181.19      178.08     34.56 o 
   4  16   1     1513.09     1450.72     45.30 o 
   5  16   1       22.46       29.78     13.04 o 
   6  16   1      336.60      321.46     28.49 o 
   7  16   1        1.57        1.74     20.43 o 
   8  16   1      160.52      160.60     30.44 o 
   9  16   1       26.05       78.55     68.12 o 
   0  17   1      763.25      724.65     55.56 o 
   1  17   1      794.36      740.22     42.00 o 
   2  17   1      906.03      914.33     32.50 o 
   3  17   1       34.87       49.39     16.94 o 
   4  17   1      580.26      588.31     45.28 o 
   5  17   1      192.90      254.83     29.47 o 
   6  17   1      164.39      164.70     34.14 o 
   7  17   1       57.00       51.46     18.05 o 
   8  17   1       43.20       37.02     23.04 o 
   9  17   1      377.01      534.30    152.83 o 
   1  18   1      322.82      284.82     24.56 o 
   2  18   1      102.43      105.11     22.92 o 
   3  18   1      286.04      257.89     24.41 o 
   4  18   1      624.74      692.62     45.00 o 
   5  18   1       82.42       57.55     15.86 o 
   6  18   1      393.27      431.17     36.74 o 
   7  18   1       10.23       48.34     21.55 o 
   8  18   1      190.79      156.12     29.31 o 
   0  19   1      290.96      257.38     33.04 o 
   1  19   1      267.31      286.05     25.40 o 
   2  19   1       15.59       20.08      7.17 o 
   3  19   1      141.16      162.37     18.12 o 
   4  19   1      746.80      723.85     60.55 o 
   5  19   1       81.62       62.79     26.10 o 
   6  19   1      326.76      264.25     29.85 o 
   7  19   1      379.40      350.90     31.21 o 
   8  19   1       93.54       44.05     22.49 o 
   1  20   1      668.65      658.97     24.27 o 
   2  20   1       30.06       48.54     27.89 o 
   3  20   1      118.08      118.01     18.84 o 
   4  20   1      357.50      338.84     34.18 o 
   5  20   1       38.59       59.60     15.00 o 
   6  20   1       11.74       24.96     21.81 o 
   7  20   1      214.14      190.57     30.93 o 
   8  20   1       89.96       53.05     27.70 o 
   0  21   1       46.01       77.37     21.71 o 
   1  21   1       97.88      105.84     16.12 o 
   2  21   1       12.72       31.71     11.49 o 
   3  21   1      184.32      218.60     30.75 o 
   4  21   1      286.44      295.47     28.99 o 
   5  21   1      983.83      928.00     72.68 o 
   6  21   1       36.87       33.53     19.72 o 
   7  21   1      227.09      159.94     25.42 o 
   8  21   1       58.07       65.66     25.30 o 
   1  22   1       80.02       95.11     15.43 o 
   2  22   1      145.41      144.42     18.54 o 
   3  22   1      719.63      746.85     52.94 o 
   4  22   1      283.72      255.72     29.91 o 
   5  22   1      399.23      381.95     33.57 o 
   6  22   1      193.57      171.16     26.55 o 
   7  22   1       58.07       33.99     20.60 o 
   8  22   1      246.25      224.15     40.86 o 
   0  23   1       22.56       52.53     17.28 o 
   1  23   1      332.23      314.28     27.32 o 
   2  23   1      456.09      370.57     38.88 o 
   3  23   1      266.27      284.53     34.12 o 
   4  23   1      502.02      556.86     51.70 o 
   5  23   1      744.08      686.33     61.02 o 
   6  23   1      204.42      198.37     26.27 o 
   7  23   1      170.73      200.16     26.72 o 
   8  23   1       87.52       88.75     25.11 o 
   1  24   1      195.98      210.01     22.74 o 
   2  24   1      367.10      355.53     35.52 o 
   3  24   1     1154.76     1253.12     68.04 o 
   4  24   1      559.38      514.45     44.69 o 
   5  24   1      236.61      261.59     28.51 o 
   6  24   1      113.95       86.28     24.34 o 
   7  24   1       47.31        5.82     19.46 o 
   0  25   1      109.77      104.41     29.64 o 
   1  25   1      348.54      351.34     31.64 o 
   2  25   1     1626.92     1733.48    121.71 o 
   3  25   1     1236.87     1146.20     94.58 o 
   4  25   1      147.59      120.73     24.59 o 
   5  25   1      401.55      396.33     39.85 o 
   6  25   1       94.49      123.03     26.17 o 
   7  25   1      183.93      135.82     26.34 o 
   1  26   1       95.89      105.70     22.88 o 
   2  26   1      212.75      224.41     27.51 o 
   3  26   1     1244.29     1376.16     65.60 o 
   4  26   1       99.97      102.30     19.91 o 
   5  26   1      112.31      142.84     21.57 o 
   6  26   1      423.40      466.22     64.52 o 
   7  26   1       57.77       70.98     20.10 o 
   0  27   1      184.82      221.12     51.85 o 
   1  27   1      161.91      143.05     20.31 o 
   2  27   1      306.56      304.32     35.12 o 
   3  27   1      598.02      592.41     46.99 o 
   4  27   1      560.11      536.23     44.23 o 
   5  27   1      290.59      263.46     66.08 o 
   6  27   1      118.24      136.73     34.94 o 
   7  27   1       53.40       81.64     24.69 o 
   1  28   1      920.80      846.25     66.12 o 
   2  28   1       43.32       76.57     17.77 o 
   3  28   1      361.22      351.23     30.94 o 
   4  28   1      120.05       82.97     31.12 o 
   5  28   1       81.07       60.92     21.10 o 
   6  28   1      323.26      265.50     32.95 o 
   7  28   1        5.41       27.85     30.84 o 
   0  29   1        3.56       33.49     45.15 o 
   1  29   1       61.57       70.08     18.45 o 
   2  29   1       25.56       19.75     19.19 o 
   3  29   1       99.51       97.81     19.12 o 
   4  29   1      424.15      350.42     48.78 o 
   5  29   1       46.87       63.57     21.03 o 
   6  29   1       26.24       51.55     26.80 o 
   1  30   1      440.62      438.75     40.88 o 
   2  30   1       15.79        7.94     19.41 o 
   3  30   1      243.89      256.79     32.81 o 
   4  30   1       67.98       41.90     21.30 o 
   5  30   1       20.16        5.08     34.79 o 
   6  30   1      275.14      202.29     23.60 o 
   0  31   1       12.27       56.03     36.59 o 
   1  31   1       29.79       17.89     29.58 o 
   2  31   1      108.45       85.48     35.41 o 
   3  31   1       79.03       68.32     18.24 o 
   4  31   1      120.64       96.39     19.44 o 
   5  31   1      194.04      152.26     30.11 o 
   6  31   1        4.44       44.68     17.65 o 
   1  32   1      509.39      597.92     86.44 o 
   2  32   1       13.52       27.46     24.20 o 
   3  32   1      256.87      250.35     27.74 o 
   4  32   1        9.99       -5.68     18.73 o 
   5  32   1        0.30       38.65     16.90 o 
   0  33   1       18.24       53.64     26.92 o 
   1  33   1        3.03       55.01     27.80 o 
   2  33   1      241.21      224.06     31.21 o 
   3  33   1       35.56       60.18     37.08 o 
   4  33   1       22.75       32.54     14.66 o 
   5  33   1      111.85       57.13     22.90 o 
   1  34   1      261.26      287.70     37.10 o 
   2  34   1       11.55        6.50     18.61 o 
   3  34   1      270.26      258.25     31.70 o 
   4  34   1        5.52       -3.76     24.26 o 
   5  34   1       93.29       73.59     23.83 o 
   0  35   1       11.88       73.93     26.95 o 
   1  35   1       27.94       46.62     21.27 o 
   2  35   1      191.09      183.66     34.23 o 
   3  35   1       24.01       50.22     22.63 o 
   4  35   1       91.14       85.67     22.39 o 
   1  36   1      296.52      335.44     38.07 o 
   2  36   1      141.23      117.73     32.90 o 
   3  36   1       81.03      118.78     36.36 o 
   4  36   1       34.39       36.00     16.90 o 
   0  37   1      425.70      378.54     45.37 o 
   1  37   1       17.70       50.41     22.84 o 
   2  37   1      353.94      383.64     47.25 o 
   3  37   1       11.24        9.97     41.90 o 
   1  38   1       16.08       42.87     19.46 o 
   2  38   1       25.61       11.11     25.11 o 
   0  39   1      747.09      821.85    107.55 o 
   1  39   1       70.25       54.58     26.60 o 
   2   0   2     1476.54     1469.15     40.21 o 
   4   0   2    10851.72    11251.48    159.84 o 
   6   0   2      282.94      298.38     30.79 o 
   8   0   2       50.75       39.97     24.06 o 
   1   1   2       82.84      154.66      8.44 o 
   2   1   2    49311.43    43949.70    371.93 o 
   3   1   2     2541.06     2302.80     49.98 o 
   4   1   2      418.02      485.40     23.39 o 
   5   1   2     2832.14     2751.64     54.02 o 
   6   1   2      123.65      136.62     13.25 o 
   7   1   2       48.24       24.27     11.02 o 
   8   1   2       11.62       22.23     16.96 o 
   9   1   2      188.25      212.97     44.63 o 
  10   1   2       15.00       35.07     31.02 o 
   0   2   2      478.21      198.95     13.24 o 
   1   2   2    23107.36    20704.28    136.59 o 
   2   2   2     1424.64     1438.40     36.46 o 
   3   2   2     2104.60     2002.37     43.85 o 
   4   2   2      186.92      237.58     23.94 o 
   5   2   2      171.48      213.39     19.55 o 
   6   2   2      510.06      526.25     34.84 o 
   7   2   2      636.56      569.01     39.36 o 
   8   2   2      118.60      102.77     29.75 o 
   9   2   2       33.57       30.82     31.41 o 
   1   3   2    73769.66    67163.96   6597.66 o 
   2   3   2    13311.60    11965.12     78.40 o 
   3   3   2     3383.38     3002.96     35.09 o 
   4   3   2      379.23      358.71     18.77 o 
   5   3   2     3272.78     3289.07    101.59 o 
   6   3   2      188.58      205.68     17.86 o 
   7   3   2       22.72       40.52     13.00 o 
   8   3   2       57.47      101.83     27.22 o 
   9   3   2      210.12      189.10     35.63 o 
   0   4   2     2683.08     2422.21     49.09 o 
   1   4   2     1384.13     1617.46     42.04 o 
   2   4   2      337.05      324.44     17.90 o 
   3   4   2     7293.96     7076.04     61.86 o 
   4   4   2     6239.17     6448.33     78.31 o 
   5   4   2      785.51      752.29     51.36 o 
   6   4   2      208.71      201.84     20.68 o 
   7   4   2      395.58      395.74     30.07 o 
   8   4   2      538.14      531.20     51.64 o 
   9   4   2        7.65       42.03     24.71 o 
   1   5   2    25180.09    23034.87    291.45 o 
   2   5   2     8192.64     8472.63     59.60 o 
   3   5   2     1985.83     1709.12     36.25 o 
   4   5   2      371.80      378.26     23.83 o 
   5   5   2     2189.71     2285.34     63.52 o 
   6   5   2       17.39       38.30     11.70 o 
   7   5   2      191.55      174.10     23.68 o 
   8   5   2       80.05       93.85     25.93 o 
   9   5   2       13.78       13.79     25.02 o 
   0   6   2     5010.22     5311.84     60.26 o 
   1   6   2       55.07       51.23      7.82 o 
   2   6   2        6.59        7.14      6.20 o 
   3   6   2     2975.02     3049.47     65.47 o 
   4   6   2     1576.87     1554.94     36.65 o 
   5   6   2       88.85       90.87     12.01 o 
   6   6   2      229.09      224.85     32.32 o 
   7   6   2      733.15      702.19     42.73 o 
   8   6   2      110.39      120.32     26.13 o 
   9   6   2       13.25      102.25     46.67 o 
   1   7   2    30545.16    26116.02    243.98 o 
   2   7   2     1309.00     1520.14     26.65 o 
   3   7   2     1871.20     1668.79     40.97 o 
   4   7   2     1363.15     1553.99     39.76 o 
   5   7   2       21.81       16.57      8.85 o 
   6   7   2      696.07      790.92     71.15 o 
   7   7   2       22.37       35.46     20.58 o 
   8   7   2       33.80       16.10     21.98 o 
   9   7   2       28.84        7.74     41.52 o 
   0   8   2     1828.94     1759.54     55.10 o 
   1   8   2     3052.33     2854.02     44.23 o 
   2   8   2      392.06      392.89     12.77 o 
   3   8   2       80.38       51.26      9.63 o 
   4   8   2        7.59       17.84      5.34 o 
   5   8   2        8.76       28.33     16.87 o 
   7   8   2      169.22      158.12     20.67 o 
   8   8   2       81.08       79.01     20.47 o 
   9   8   2        5.87      -40.80     40.80 o 
   1   9   2    10296.52     8996.04     95.38 o 
   2   9   2      740.37      660.70     11.89 o 
   3   9   2     2627.06     2446.13     72.40 o 
   4   9   2     1634.13     1703.21     41.78 o 
   5   9   2      748.39      733.66     22.68 o 
   6   9   2      139.38      159.90     18.36 o 
   7   9   2       18.51       34.29     11.31 o 
   8   9   2       58.84       33.93     21.63 o 
   9   9   2       37.93       10.22     23.70 o 
   0  10   2    14135.26    13744.33    162.51 o 
   1  10   2     7692.25     7308.10     70.62 o 
   2  10   2     1168.59     1155.66     30.57 o 
   3  10   2      324.12      313.92     15.52 o 
   4  10   2     1511.30     1615.83     43.48 o 
   5  10   2      177.40      197.10     20.14 o 
   6  10   2     1139.84     1155.87     56.38 o 
   7  10   2       60.54       49.80     15.50 o 
   8  10   2      257.05      254.35     33.74 o 
   9  10   2        1.68       25.22     35.00 o 
   1  11   2      609.89      518.71     25.65 o 
   2  11   2      888.12      985.46     26.55 o 
   3  11   2     1674.44     1555.90     31.59 o 
   4  11   2      646.00      585.40     19.75 o 
   5  11   2     1018.25     1032.05     26.43 o 
   6  11   2       14.64       22.71     11.20 o 
   7  11   2       45.83       51.32     16.99 o 
   8  11   2      153.37      162.16     30.20 o 
   9  11   2       19.65       32.40     19.60 o 
   0  12   2    33404.66    33798.56    638.21 o 
   1  12   2      643.70      506.05     21.09 o 
   2  12   2      792.73      709.34     46.10 o 
   3  12   2     1100.07     1084.48     22.46 o 
   4  12   2     1187.37     1251.08     17.30 o 
   5  12   2      531.37      484.77     38.93 o 
   6  12   2      710.11      594.45     41.78 o 
   7  12   2      213.02      171.77     22.61 o 
   8  12   2      654.12      663.38     69.20 o 
   9  12   2       12.78       35.31     22.41 o 
   1  13   2     4616.65     5189.48    114.45 o 
   2  13   2     3930.30     4187.42     61.01 o 
   3  13   2     4509.80     4481.79     69.43 o 
   4  13   2       61.79       53.97     14.06 o 
   5  13   2     1259.18     1355.02     50.78 o 
   6  13   2      352.37      311.83     25.74 o 
   7  13   2      277.12      263.21     37.37 o 
   8  13   2      198.34      180.87     32.09 o 
   9  13   2       23.59       12.99     24.63 o 
   0  14   2      626.33      817.79     64.12 o 
   1  14   2    10585.78    11368.02    148.63 o 
   2  14   2      448.83      463.11     52.72 o 
   3  14   2     2900.81     2966.54     76.89 o 
   4  14   2       41.37       27.28     10.97 o 
   5  14   2      853.07      771.59     39.62 o 
   6  14   2      291.46      260.15     38.61 o 
   7  14   2      200.60      213.46     27.85 o 
   8  14   2       63.81      127.33     44.73 o 
   9  14   2       29.05       31.71     85.55 o 
   1  15   2       44.55       31.39     17.25 o 
   2  15   2     1779.00     1913.49     36.76 o 
   3  15   2     5666.75     5580.57    123.82 o 
   4  15   2      465.96      422.51     28.54 o 
   5  15   2     1126.71     1228.57     56.84 o 
   6  15   2      310.90      295.57     30.92 o 
   7  15   2      151.35      110.13     22.49 o 
   8  15   2       32.60       56.12     23.70 o 
   9  15   2       68.24       70.61     29.04 o 
   0  16   2     2625.98     2492.53     74.38 o 
   1  16   2      985.55     1041.59     34.43 o 
   2  16   2       77.15       92.88     12.80 o 
   3  16   2     2533.65     2617.38     66.33 o 
   4  16   2     1007.64     1096.15     59.63 o 
   5  16   2     2460.29     2427.18    161.58 o 
   6  16   2      125.56      106.33     18.78 o 
   7  16   2      667.30      525.93     50.78 o 
   8  16   2      185.08      158.22     43.92 o 
   9  16   2       24.59       71.83     22.07 o 
   1  17   2      509.99      558.17     32.67 o 
   2  17   2     4576.57     4840.35    111.57 o 
   3  17   2     2183.35     2329.30     64.38 o 
   4  17   2      437.23      380.08     38.02 o 
   5  17   2      168.65      169.29     33.98 o 
   6  17   2       28.09       21.63     18.58 o 
   7  17   2      178.69      120.95     31.32 o 
   8  17   2       44.38       39.66     44.12 o 
   9  17   2       27.65       36.68     45.51 o 
   0  18   2     1385.43     1733.59    116.86 o 
   1  18   2      357.18      300.14     32.34 o 
   2  18   2        7.93       14.57     12.84 o 
   3  18   2     2098.10     1882.92     84.65 o 
   4  18   2      242.42      242.35     25.45 o 
   5  18   2     1548.00     1569.60     73.69 o 
   6  18   2      246.85      230.78     33.53 o 
   7  18   2      385.04      330.74     31.07 o 
   8  18   2       28.59       26.11     26.04 o 
   1  19   2      563.90      596.73     44.73 o 
   2  19   2     1723.03     1544.47     54.07 o 
   3  19   2     1730.87     1677.64     56.43 o 
   4  19   2      367.04      402.88     33.17 o 
   5  19   2      219.78      267.91     29.39 o 
   6  19   2       37.70       39.96     13.17 o 
   7  19   2      135.93      104.48     36.86 o 
   8  19   2       73.10       53.64     36.63 o 
   0  20   2        1.55       33.28     21.12 o 
   1  20   2       10.84        4.20     23.62 o 
   2  20   2       71.09       79.02     14.10 o 
   3  20   2      738.53      636.15     66.27 o 
   4  20   2      362.43      419.85     38.69 o 
   5  20   2     1363.81     1471.30     84.71 o 
   6  20   2      216.25      223.82     26.72 o 
   7  20   2      191.87      180.95     33.86 o 
   8  20   2       61.68      119.66     46.41 o 
   1  21   2     3056.05     3363.38    106.52 o 
   2  21   2     1331.16     1156.12     57.77 o 
   3  21   2     1511.91     1513.64     79.07 o 
   4  21   2      673.55      724.07     58.53 o 
   5  21   2       63.79       88.69     17.67 o 
   6  21   2       58.11       59.84     19.78 o 
   7  21   2      225.79      189.59     29.57 o 
   8  21   2      147.69      173.95     55.71 o 
   0  22   2      199.12      199.36     29.33 o 
   1  22   2      307.12      277.43     31.04 o 
   2  22   2      558.96      544.70     39.93 o 
   3  22   2     1355.91     1485.16     68.06 o 
   4  22   2      118.16       91.95     21.45 o 
   5  22   2      901.12      930.63     72.03 o 
   6  22   2       95.51       90.50     23.82 o 
   7  22   2      366.38      306.73     32.96 o 
   8  22   2       68.77       89.43     28.70 o 
   1  23   2     6502.90     6699.34    258.04 o 
   2  23   2     1583.20     1560.83     79.16 o 
   3  23   2     1304.70     1265.36    110.68 o 
   4  23   2     1114.16     1248.07     65.79 o 
   5  23   2      792.40      802.21     59.74 o 
   6  23   2      129.28      117.69     23.97 o 
   7  23   2       47.10       58.90     20.72 o 
   8  23   2       16.62       65.27     47.23 o 
   0  24   2      930.33      760.31     59.85 o 
   1  24   2      198.92      192.98     24.78 o 
   2  24   2       96.12       94.57     22.20 o 
   3  24   2     2967.03     3200.05     80.93 o 
   4  24   2        4.77      -19.99     19.99 o 
   5  24   2      501.85      491.30     39.89 o 
   6  24   2       44.71       79.10     27.85 o 
   7  24   2       13.86       67.51     30.26 o 
   1  25   2     1688.62     1829.15    138.21 o 
   2  25   2      162.59      189.39     26.20 o 
   3  25   2      412.31      441.32     41.23 o 
   4  25   2      731.46      699.24     56.62 o 
   5  25   2       96.65       95.52     22.05 o 
   6  25   2      103.44       86.88     19.47 o 
   7  25   2       49.40       62.77     21.40 o 
   0  26   2     1785.83     1781.91     96.36 o 
   1  26   2      117.03       89.80     40.85 o 
   2  26   2       67.77       86.46     19.28 o 
   3  26   2     3442.12     3445.77     88.63 o 
   4  26   2       33.62       21.97     19.45 o 
   5  26   2      693.79      569.94     47.58 o 
   6  26   2      295.29      225.89     32.25 o 
   7  26   2       19.91       88.58     28.34 o 
   1  27   2     1665.95     1560.27     72.57 o 
   2  27   2        8.09       19.56     17.89 o 
   3  27   2      950.26      858.62     70.87 o 
   4  27   2      485.58      460.61     36.01 o 
   5  27   2       52.91       35.35     15.20 o 
   6  27   2       78.09       95.45     40.31 o 
   7  27   2       85.84       41.93     34.39 o 
   0  28   2     2765.34     2823.59    108.84 o 
   1  28   2      106.63       90.70     18.43 o 
   2  28   2      791.19      851.60     73.05 o 
   3  28   2      763.91      769.73     62.07 o 
   4  28   2       28.67       28.27     19.78 o 
   5  28   2      753.79      721.59     78.46 o 
   6  28   2      112.34      118.23     28.08 o 
   7  28   2      145.52      161.81    112.36 o 
   1  29   2     1239.21     1361.56     59.56 o 
   2  29   2       43.35       35.67     23.37 o 
   3  29   2      432.57      386.40     37.46 o 
   4  29   2       82.23       91.74     25.63 o 
   5  29   2       91.34       70.92     24.44 o 
   6  29   2       43.11       69.05     22.96 o 
   0  30   2      299.18      408.23     54.43 o 
   1  30   2       12.50        3.00     21.69 o 
   2  30   2      744.83      691.91     58.78 o 
   3  30   2      115.81      112.95     22.58 o 
   4  30   2       36.66       63.39     17.31 o 
   5  30   2      350.54      329.59     43.57 o 
   6  30   2       91.73       81.74     25.33 o 
   1  31   2      696.41      736.24     60.39 o 
   2  31   2        4.42      -14.53     14.53 o 
   3  31   2       53.86       92.98     19.23 o 
   4  31   2       52.99       58.05     21.02 o 
   5  31   2       53.28       26.71     17.19 o 
   6  31   2       22.36       21.67     23.26 o 
   0  32   2      140.10      164.26     42.63 o 
   1  32   2       14.99       50.31     52.72 o 
   2  32   2       48.20       58.42     32.07 o 
   3  32   2      211.08      193.44     25.61 o 
   4  32   2       36.92       37.39     15.37 o 
   5  32   2      119.68      151.88     29.32 o 
   1  33   2      379.58      355.57     55.83 o 
   2  33   2       47.17       71.29     24.44 o 
   3  33   2       70.93       55.25     22.14 o 
   4  33   2       34.16       44.58     16.10 o 
   5  33   2        0.65       10.27     19.79 o 
   0  34   2       86.93      127.52     44.57 o 
   1  34   2       10.74       18.31     34.05 o 
   2  34   2        2.32       46.77     20.62 o 
   3  34   2       80.29       65.78     18.72 o 
   4  34   2       16.46       37.34     19.53 o 
   5  34   2       87.78      112.14     26.27 o 
   1  35   2       83.92       97.12     23.86 o 
   2  35   2       25.37       97.02     26.58 o 
   3  35   2       21.65       26.16     29.43 o 
   4  35   2       24.85       46.72     21.91 o 
   0  36   2       40.29       60.93     29.07 o 
   1  36   2      104.97      102.06     27.94 o 
   2  36   2        3.02       13.30     31.71 o 
   3  36   2        8.91       11.91     21.17 o 
   4  36   2        0.85       69.26     24.35 o 
   1  37   2       96.27       45.66     22.50 o 
   2  37   2       34.97       62.14     24.17 o 
   3  37   2       18.89       70.91     22.74 o 
   0  38   2       71.43      124.14     48.30 o 
   1  38   2       41.18       50.01     22.79 o 
   2  38   2       77.68       95.34     40.01 o 
   1  39   2      139.47      162.72     28.27 o 
   2   0   3     6869.87     6597.45     73.34 o 
   4   0   3    18574.25    18031.84    668.56 o 
   6   0   3     6639.78     6564.85    260.91 o 
   8   0   3      760.67      679.18     79.72 o 
   0   1   3       76.19       59.48      8.83 o 
   1   1   3     3164.00     2992.60     22.19 o 
   2   1   3     5575.21     5632.50     50.00 o 
   3   1   3     8307.25     8385.94     86.79 o 
   4   1   3      284.18      313.68     22.09 o 
   5   1   3      564.12      640.81     19.19 o 
   6   1   3      671.94      724.18     44.87 o 
   7   1   3      678.62      719.83     51.33 o 
   8   1   3       48.14       57.61     17.88 o 
   9   1   3      176.08      190.22     39.65 o 
   1   2   3     5147.23     5155.15     47.42 o 
   2   2   3     2741.55     2528.62     57.01 o 
   3   2   3     6506.61     6540.13     63.67 o 
   4   2   3     4194.80     4203.08     63.34 o 
   5   2   3      154.98      159.67     13.08 o 
   6   2   3     3504.91     3660.01    112.46 o 
   7   2   3        9.46       37.10     15.90 o 
   8   2   3      705.74      705.92     55.59 o 
   9   2   3        6.35       15.51     52.36 o 
   0   3   3     1612.82     1539.73     33.16 o 
   1   3   3     7209.58     7166.02     58.02 o 
   2   3   3     1610.18     1535.55     32.46 o 
   3   3   3     2158.59     2192.10     48.20 o 
   4   3   3      322.31      320.54     13.85 o 
   5   3   3      119.85      125.05     12.75 o 
   6   3   3      355.17      403.85     36.06 o 
   7   3   3       60.96       56.43     15.85 o 
   8   3   3      119.24      131.31     31.79 o 
   9   3   3      178.52      182.70     75.44 o 
   1   4   3     3095.02     3070.09     37.84 o 
   2   4   3     1034.78      985.29     22.94 o 
   3   4   3      180.15      201.25     13.43 o 
   4   4   3     1069.50     1210.19     29.76 o 
   5   4   3       16.61       15.97      7.26 o 
   6   4   3     1019.66      996.29     80.12 o 
   7   4   3      478.35      475.34     37.41 o 
   8   4   3      519.84      541.44     48.10 o 
   9   4   3       47.49       25.39     30.54 o 
   0   5   3      981.57      962.18     43.04 o 
   1   5   3     1728.38     1687.87     29.69 o 
   2   5   3     1318.53     1382.02     33.30 o 
   3   5   3     1553.09     1630.51     43.27 o 
   4   5   3      509.61      496.98     39.48 o 
   5   5   3      658.32      694.74     22.12 o 
   6   5   3      162.01      186.50     19.71 o 
   7   5   3      627.10      587.23     41.33 o 
   8   5   3      164.87      126.92     28.07 o 
   9   5   3      135.03      132.54     35.14 o 
   1   6   3     1449.35     1432.60     24.82 o 
   2   6   3     1426.51     1289.76     27.05 o 
   3   6   3     1121.67     1100.50     29.52 o 
   4   6   3     1634.75     1780.02     47.96 o 
   5   6   3      483.12      488.41     35.93 o 
   6   6   3      364.38      399.77     29.06 o 
   7   6   3      101.54       98.82     21.71 o 
   8   6   3      759.43      750.29     68.23 o 
   9   6   3       94.62      110.67     33.49 o 
   0   7   3     8048.92     7636.72     86.70 o 
   1   7   3      532.41      500.59     20.55 o 
   2   7   3      448.48      303.38     15.81 o 
   3   7   3     2466.69     2508.11     77.36 o 
   4   7   3       79.88      102.72     13.47 o 
   5   7   3      162.15      210.56     26.42 o 
   6   7   3      591.04      630.58     50.82 o 
   7   7   3       96.29       84.85     17.23 o 
   8   7   3       32.53       40.75     24.19 o 
   9   7   3      178.07      128.67     30.30 o 
   1   8   3     1553.42     1526.09     32.11 o 
   2   8   3      489.02      485.14     32.68 o 
   3   8   3      538.53      495.94     27.55 o 
   4   8   3     2742.52     2946.97     61.57 o 
   5   8   3       36.20       37.76      9.96 o 
   6   8   3      924.94      953.70     45.05 o 
   7   8   3       61.34       87.04     25.11 o 
   8   8   3      808.10      772.85     90.24 o 
   9   8   3       24.45       97.60     29.85 o 
   0   9   3     8082.98     7728.65    103.57 o 
   1   9   3       69.47       64.88      7.53 o 
   2   9   3     1432.75     1347.18     35.11 o 
   3   9   3     1428.50     1555.71     41.91 o 
   4   9   3       62.67       77.45     13.14 o 
   5   9   3      161.00      159.76     20.10 o 
   6   9   3      475.78      514.43     36.51 o 
   7   9   3       81.03      108.09     17.31 o 
   8   9   3        8.94       82.76     25.28 o 
   9   9   3      341.23      352.11     35.99 o 
   1  10   3     1773.39     1686.16     37.95 o 
   2  10   3      366.40      314.38     24.24 o 
   3  10   3     1910.68     2050.17     29.97 o 
   4  10   3     1136.59     1157.52     22.69 o 
   5  10   3      108.24      116.45     20.02 o 
   6  10   3     2189.15     2425.64     74.67 o 
   7  10   3      270.85      341.87     27.31 o 
   8  10   3      294.03      362.39     96.63 o 
   9  10   3        5.31       25.87     27.77 o 
   0  11   3     4544.40     4635.19    140.01 o 
   1  11   3      454.66      491.62     24.19 o 
   2  11   3     1964.08     2124.15     57.75 o 
   3  11   3      745.96      702.80     30.24 o 
   4  11   3      353.32      367.50     24.02 o 
   5  11   3       90.95      108.72     17.20 o 
   6  11   3      127.65      147.07     21.57 o 
   7  11   3      431.96      451.21     45.56 o 
   8  11   3       29.04       34.50     19.89 o 
   9  11   3       99.19      104.81     30.83 o 
   1  12   3     1489.64     1403.58    135.08 o 
   2  12   3     1000.28      895.45     36.38 o 
   3  12   3     1353.15     1344.78     35.13 o 
   4  12   3      605.78      573.80     39.12 o 
   5  12   3      187.19      178.28     17.91 o 
   6  12   3     1124.44     1148.21     61.05 o 
   7  12   3       29.41       13.23     16.19 o 
   8  12   3      805.29      837.31     82.30 o 
   9  12   3        4.13       14.85     52.28 o 
   0  13   3     5060.47     5250.74    111.52 o 
   1  13   3     1801.54     2050.14     57.51 o 
   2  13   3     1011.84     1117.47     33.44 o 
   3  13   3       27.82       10.11     14.24 o 
   4  13   3      345.06      319.76     16.73 o 
   5  13   3      732.18      671.73     34.89 o 
   6  13   3      400.08      393.52     29.51 o 
   7  13   3       75.62       73.70     17.40 o 
   8  13   3       13.70       59.76     54.42 o 
   9  13   3      199.95      190.40     27.31 o 
   1  14   3      304.24      314.26     23.31 o 
   2  14   3       91.78       94.02     15.64 o 
   3  14   3      369.13      404.92     34.12 o 
   4  14   3     1201.96     1182.80     39.15 o 
   5  14   3      121.42      122.91     16.31 o 
   6  14   3      564.99      579.46     40.59 o 
   7  14   3       14.08       35.84     16.55 o 
   8  14   3      489.31      452.51     69.93 o 
   9  14   3        4.91       35.88     48.05 o 
   0  15   3      427.49      420.45     51.68 o 
   1  15   3      449.78      389.44     30.73 o 
   2  15   3      698.76      809.31     40.87 o 
   3  15   3      169.20      152.36     17.35 o 
   4  15   3      177.25      189.12     24.14 o 
   5  15   3        2.33       62.81     25.37 o 
   6  15   3      186.06      143.04     25.87 o 
   7  15   3      189.97      193.62     37.50 o 
   8  15   3        1.77      -27.33     27.33 o 
   9  15   3      239.29      180.29     43.29 o 
   1  16   3     1075.44     1187.55     44.09 o 
   2  16   3       91.09       87.83     14.23 o 
   3  16   3      811.49      742.34     38.11 o 
   4  16   3     2980.30     3281.20    117.38 o 
   5  16   3       64.42       64.58     20.46 o 
   6  16   3      205.40      203.94     23.19 o 
   7  16   3      118.00      104.89     24.02 o 
   8  16   3      231.26      241.58     32.73 o 
   9  16   3       13.80       51.73     24.56 o 
   0  17   3      368.61      326.39     40.44 o 
   1  17   3      113.24      126.31     18.12 o 
   2  17   3     3174.23     3227.25     87.32 o 
   3  17   3       91.52       96.36     22.42 o 
   4  17   3      375.09      317.42     36.52 o 
   5  17   3      312.73      282.20     28.62 o 
   6  17   3      270.48      274.83     25.02 o 
   7  17   3      210.55      211.35     56.61 o 
   8  17   3       57.91       70.84     23.59 o 
   1  18   3      362.99      341.76     27.31 o 
   2  18   3      201.27      226.26     23.15 o 
   3  18   3       92.62      148.76     23.85 o 
   4  18   3     2534.80     2663.28     97.80 o 
   5  18   3      140.55      146.65     22.47 o 
   6  18   3      314.12      327.84     29.93 o 
   7  18   3      146.57      219.05     41.04 o 
   8  18   3      176.90      222.98     35.73 o 
   0  19   3      452.75      421.41     49.68 o 
   1  19   3      565.29      605.67     43.70 o 
   2  19   3     1460.04     1493.03     62.82 o 
   3  19   3       84.42       99.16     18.47 o 
   4  19   3      905.92      903.39     69.48 o 
   5  19   3      166.10      164.49     24.10 o 
   6  19   3       70.11       99.21     20.28 o 
   7  19   3       44.61        3.99     31.26 o 
   8  19   3       38.51       23.12     33.34 o 
   1  20   3      152.38      151.24     27.46 o 
   2  20   3     1503.47     1485.48     57.65 o 
   3  20   3       99.69      117.25     20.81 o 
   4  20   3     1108.49     1154.31     76.28 o 
   5  20   3       70.46      101.69     19.77 o 
   6  20   3      384.89      340.19     42.85 o 
   7  20   3       15.70       49.95     70.08 o 
   8  20   3      153.06      198.87     39.59 o 
   0  21   3      837.00      861.14     90.69 o 
   1  21   3      873.81      947.96     52.96 o 
   2  21   3     2880.59     2797.13    105.94 o 
   3  21   3      449.13      435.13     37.63 o 
   4  21   3      969.27      917.65     41.82 o 
   5  21   3      186.84      210.44     30.74 o 
   6  21   3      152.68      144.56     23.31 o 
   7  21   3       13.15       34.40     49.28 o 
   8  21   3       43.39       57.51     36.43 o 
   1  22   3       67.92       78.29     20.05 o 
   2  22   3     1828.96     1874.49     99.78 o 
   3  22   3     1469.38     1470.56     83.59 o 
   4  22   3      492.74      457.99     39.33 o 
   5  22   3       77.93       67.88     18.42 o 
   6  22   3       97.62      100.82     23.12 o 
   7  22   3       71.71       66.14     27.81 o 
   8  22   3      478.17      468.24     62.08 o 
   0  23   3     8256.44     8275.38    370.15 o 
   1  23   3     1000.83      932.05     52.40 o 
   2  23   3     1181.59     1195.94    109.92 o 
   3  23   3      138.28      151.43     29.42 o 
   4  23   3        1.38       -7.66     25.31 o 
   5  23   3       73.41       68.29     15.65 o 
   6  23   3       53.62       57.31     20.56 o 
   7  23   3        8.90      104.36     28.63 o 
   8  23   3       26.72       39.18     26.65 o 
   1  24   3     1715.11     1750.95     82.85 o 
   2  24   3        1.00        1.17     19.98 o 
   3  24   3       42.21       56.79     18.61 o 
   4  24   3      831.78      833.58     70.66 o 
   5  24   3       15.54       18.20     22.78 o 
   6  24   3      229.77      313.01     43.09 o 
   7  24   3       16.82       65.12     38.54 o 
   0  25   3     1376.64     1325.78    179.90 o 
   1  25   3       50.83       59.80     23.98 o 
   2  25   3      326.28      275.65     32.76 o 
   3  25   3      111.44      136.58     24.12 o 
   4  25   3      336.18      289.48     30.54 o 
   5  25   3       97.80       71.19     17.87 o 
   6  25   3       16.31        7.52     24.87 o 
   7  25   3       36.78       97.77     35.43 o 
   1  26   3       79.90       53.27     24.52 o 
   2  26   3     1292.01     1217.58     85.51 o 
   3  26   3      552.78      516.87     45.62 o 
   4  26   3      127.96      136.23     23.01 o 
   5  26   3       36.68       64.87     19.89 o 
   6  26   3      223.19      259.98     37.10 o 
   7  26   3        2.42        3.03     49.31 o 
   0  27   3      207.80      150.03     41.03 o 
   1  27   3      679.73      644.73     53.25 o 
   2  27   3      836.57      912.35     64.61 o 
   3  27   3      313.25      296.30     32.52 o 
   4  27   3      314.32      252.99     31.24 o 
   5  27   3       61.96       43.78     24.86 o 
   6  27   3       43.99       61.06     37.24 o 
   7  27   3       45.70       44.73     28.26 o 
   1  28   3       22.67       24.49     17.81 o 
   2  28   3      174.55      125.12     20.22 o 
   3  28   3      148.73      156.30     34.41 o 
   4  28   3      226.60      239.05     27.98 o 
   5  28   3      126.37      141.16     24.93 o 
   6  28   3      168.51      175.73     50.23 o 
   0  29   3      153.32      210.70     61.49 o 
   1  29   3      131.22      131.70     22.61 o 
   2  29   3     1092.61     1122.99     84.96 o 
   3  29   3       48.20       56.44     24.36 o 
   4  29   3      563.61      506.67     44.43 o 
   5  29   3       40.63       39.22     14.54 o 
   6  29   3       87.69      104.37     31.13 o 
   1  30   3       48.82       85.29     24.94 o 
   2  30   3      310.24      240.34     30.21 o 
   3  30   3      496.84      533.16     48.18 o 
   4  30   3       68.12       63.73     32.98 o 
   5  30   3       23.29       37.61     17.21 o 
   6  30   3      232.01      164.00     40.31 o 
   0  31   3     1023.15     1174.17    119.64 o 
   1  31   3      199.14      229.71     31.92 o 
   2  31   3      799.08      743.25     53.58 o 
   3  31   3        7.86       28.76     19.30 o 
   4  31   3      279.33      315.83     46.08 o 
   5  31   3       96.82      111.61     35.81 o 
   6  31   3       44.93       65.61     29.34 o 
   1  32   3        9.07      -23.76     26.92 o 
   2  32   3       72.83       85.48     20.66 o 
   3  32   3       48.81       71.91     17.94 o 
   4  32   3       22.16        2.64     19.41 o 
   5  32   3       31.57       26.58     28.65 o 
   0  33   3      455.14      483.97     55.10 o 
   1  33   3       34.52       52.18     22.78 o 
   2  33   3      309.89      337.48     61.60 o 
   3  33   3      114.62      115.17     29.84 o 
   4  33   3      260.93      271.99     30.14 o 
   5  33   3       23.78       23.70     23.92 o 
   1  34   3       33.36       68.88     22.73 o 
   2  34   3       30.05       31.06     21.16 o 
   3  34   3       24.82       45.03     22.20 o 
   4  34   3      113.83      104.38     23.76 o 
   0  35   3       84.83      123.33    104.21 o 
   1  35   3       29.76       49.94     18.36 o 
   2  35   3      125.57      144.86     37.65 o 
   3  35   3       26.20       31.96     23.77 o 
   4  35   3      207.66      203.10     29.38 o 
   1  36   3       15.83       60.25     21.38 o 
   2  36   3      294.97      326.10     43.62 o 
   3  36   3        7.46       34.01     28.58 o 
   0  37   3      227.97      271.91     56.49 o 
   1  37   3        4.36       -3.34     24.44 o 
   2  37   3      291.09      249.57     40.78 o 
   3  37   3      135.08      157.94     30.63 o 
   1  38   3       47.57      114.67     21.80 o 
   2  38   3      177.84      144.55     31.94 o 
   0  39   3     1288.62     1201.39    192.59 o 
   1  39   3      135.17      169.10     49.86 o 
   0   0   4    57002.61    43815.79   3631.13 o 
   2   0   4     4663.68     4167.54     60.14 o 
   4   0   4     4099.53     4301.44     80.66 o 
   6   0   4     1442.26     1560.34     81.61 o 
   8   0   4      496.45      376.62     62.39 o 
   1   1   4    11256.00    11316.45     74.31 o 
   2   1   4      180.89      171.79     11.68 o 
   3   1   4     4270.87     4345.32     47.93 o 
   4   1   4      158.41      152.53     11.69 o 
   5   1   4      855.63      840.06     15.89 o 
   6   1   4     2216.69     2174.17     73.45 o 
   7   1   4      251.09      225.04     35.98 o 
   8   1   4      182.19      210.37     26.96 o 
   9   1   4      118.82      106.93     33.59 o 
   0   2   4     1825.70     1777.70     39.78 o 
   1   2   4     1148.92     1126.66     21.55 o 
   2   2   4     2314.68     2062.73     77.10 o 
   3   2   4    17527.63    17684.05    179.63 o 
   4   2   4     2026.81     1918.30     27.70 o 
   5   2   4      224.69      229.05     18.56 o 
   6   2   4      319.58      314.27     30.16 o 
   7   2   4      184.59      143.04     24.12 o 
   8   2   4       94.59      131.29     23.39 o 
   9   2   4       21.35       33.80     30.11 o 
   1   3   4     5053.79     5155.47     35.18 o 
   2   3   4     3955.07     4100.15     40.42 o 
   3   3   4      779.60      718.30     26.78 o 
   4   3   4      632.53      605.06     31.59 o 
   5   3   4      394.01      386.23     15.00 o 
   6   3   4      784.05      809.25     47.98 o 
   7   3   4      264.92      285.73     26.39 o 
   8   3   4      241.25      170.73     32.72 o 
   9   3   4       70.89       77.52     25.81 o 
   0   4   4    72631.91    60379.07   4844.41 o 
   1   4   4     5726.97     5364.01     29.38 o 
   2   4   4     1726.36     1507.77     31.67 o 
   3   4   4    12196.68    12326.30    150.61 o 
   4   4   4     1010.18      897.11     59.05 o 
   5   4   4     1110.59     1190.63     52.88 o 
   6   4   4      221.04      260.85     25.41 o 
   7   4   4       97.42       81.15     29.00 o 
   8   4   4      804.56      744.98     63.05 o 
   9   4   4      211.67      192.36     34.66 o 
   1   5   4     4603.13     4305.90     35.63 o 
   2   5   4     4875.09     5014.85     43.39 o 
   3   5   4      558.84      484.67     14.32 o 
   4   5   4       71.81       86.71     17.50 o 
   5   5   4     1598.13     1755.23     56.33 o 
   6   5   4     1598.89     1674.10    109.99 o 
   7   5   4      184.23      166.57     23.07 o 
   8   5   4       35.15       12.04     10.81 o 
   9   5   4      107.99      113.01     58.26 o 
   0   6   4     4946.79     4701.06     44.23 o 
   1   6   4    20172.78    19319.15    189.93 o 
   2   6   4     2195.43     2054.01     50.61 o 
   3   6   4     8464.30     8349.83     99.32 o 
   4   6   4     6498.91     6229.53     82.48 o 
   5   6   4     1170.43     1204.00     48.56 o 
   6   6   4      322.99      397.38     36.30 o 
   7   6   4      241.54      240.71     27.94 o 
   8   6   4      134.40      136.20     35.40 o 
   9   6   4      142.53      121.74     23.74 o 
   1   7   4    19686.93    17290.57     98.48 o 
   2   7   4      669.48      641.32     22.22 o 
   3   7   4      419.99      427.90     25.36 o 
   4   7   4      297.55      299.54     22.93 o 
   5   7   4      116.03      118.22     15.91 o 
   6   7   4       29.62       78.31     19.65 o 
   7   7   4      156.33      122.40     22.18 o 
   8   7   4       94.38       55.76     22.25 o 
   9   7   4       37.21       76.03     28.38 o 
   0   8   4    20913.17    20894.95    330.18 o 
   1   8   4     1985.46     2129.94     37.41 o 
   2   8   4     4063.42     3792.19     45.86 o 
   3   8   4     5699.08     6179.29     67.14 o 
   4   8   4     1670.08     1810.04     51.19 o 
   5   8   4     1122.32     1075.47     41.37 o 
   6   8   4      258.56      327.08     41.85 o 
   7   8   4      307.95      265.66     27.57 o 
   8   8   4      197.46      209.26     34.94 o 
   9   8   4      266.31      282.66     41.69 o 
   1   9   4     3948.28     3348.60     39.36 o 
   2   9   4      862.10      928.71     38.81 o 
   3   9   4       36.57       39.30      9.58 o 
   4   9   4      958.75      992.33     35.84 o 
   5   9   4      509.40      518.21     36.27 o 
   6   9   4     1386.60     1330.17     52.76 o 
   7   9   4      185.41      198.96     21.14 o 
   8   9   4       10.97       57.79     29.49 o 
   9   9   4      265.48      263.28     35.62 o 
   0  10   4     2885.73     3117.32    109.97 o 
   1  10   4       19.89       22.88     12.47 o 
   2  10   4     6507.21     6628.40     84.47 o 
   3  10   4     1039.39     1098.05     34.46 o 
   4  10   4      523.41      458.75     21.18 o 
   5  10   4      758.14      783.34     27.76 o 
   6  10   4      129.51      158.12     19.44 o 
   7  10   4       23.58       44.36     13.52 o 
   8  10   4      130.13      147.31     33.31 o 
   9  10   4      301.75      327.81     40.25 o 
   1  11   4     1349.56     1573.46     49.42 o 
   2  11   4     3822.53     4316.19     64.35 o 
   3  11   4      240.20      249.88     17.08 o 
   4  11   4        2.05       33.74     11.57 o 
   5  11   4      564.72      557.05     33.47 o 
   6  11   4      236.84      178.74     23.02 o 
   7  11   4       72.44       61.32     16.66 o 
   8  11   4      110.63       68.70     20.93 o 
   9  11   4      203.34      199.51     29.05 o 
   0  12   4      866.82      870.21    105.54 o 
   1  12   4      179.57      237.90     26.62 o 
   2  12   4     3548.93     3328.38     49.06 o 
   3  12   4     1258.42     1312.29     34.59 o 
   4  12   4       26.83       37.27     10.10 o 
   5  12   4      294.72      311.13     27.20 o 
   6  12   4       63.76       93.28     16.35 o 
   7  12   4       67.53       83.45     17.47 o 
   8  12   4      498.04      524.32     84.37 o 
   9  12   4       31.94       15.12     15.62 o 
   1  13   4     1750.46     1863.10     63.35 o 
   2  13   4     1302.05     1426.08     55.33 o 
   3  13   4      895.89      740.30     58.99 o 
   4  13   4      281.61      302.73     22.74 o 
   5  13   4     1161.30     1173.73     54.42 o 
   6  13   4      829.30      788.36     44.75 o 
   7  13   4      428.92      394.17     38.17 o 
   8  13   4      217.53      226.81     40.87 o 
   9  13   4       14.02        7.86     36.27 o 
   0  14   4      269.30      352.64     41.51 o 
   1  14   4       96.81      124.56     15.13 o 
   2  14   4     1474.71     1424.84     41.01 o 
   3  14   4     1378.38     1592.74     54.15 o 
   4  14   4     1374.89     1434.74     47.52 o 
   5  14   4       59.76       83.13     21.52 o 
   6  14   4        0.86        7.67     14.60 o 
   7  14   4        2.30        5.65     30.39 o 
   8  14   4       64.16       71.67     40.58 o 
   9  14   4       78.82       70.58     29.00 o 
   1  15   4     4344.49     4732.41    103.67 o 
   2  15   4       20.89       34.30     16.20 o 
   3  15   4      224.56      260.52     22.43 o 
   4  15   4       97.32       90.69     15.77 o 
   5  15   4     2690.80     3040.62    110.44 o 
   6  15   4      613.56      599.82     47.59 o 
   7  15   4      527.74      500.34     45.06 o 
   8  15   4      255.10      223.12     69.57 o 
   9  15   4       15.48       27.04     33.37 o 
   0  16   4    13466.12    13920.04    798.84 o 
   1  16   4      414.40      474.98     44.06 o 
   2  16   4     4447.31     4430.79    110.46 o 
   3  16   4       40.94       41.63     14.93 o 
   4  16   4      698.90      903.84     70.11 o 
   5  16   4      125.70      101.55     17.32 o 
   6  16   4       24.71       20.35     20.26 o 
   7  16   4      260.45      295.66     45.58 o 
   8  16   4      128.31      126.31     49.57 o 
   9  16   4      101.39      108.98     31.98 o 
   1  17   4     1627.73     1953.85     72.86 o 
   2  17   4      179.02      143.97     21.93 o 
   3  17   4      501.13      603.56     45.85 o 
   4  17   4        7.80       38.25     27.11 o 
   5  17   4     1701.76     1877.10     66.65 o 
   6  17   4      295.69      296.71     29.09 o 
   7  17   4      581.30      581.88     56.33 o 
   8  17   4       18.51       -3.62     46.38 o 
   0  18   4     2623.64     2558.88    105.70 o 
   1  18   4       67.20       46.86     18.94 o 
   2  18   4     4263.37     4447.06    110.68 o 
   3  18   4      121.77      177.96     26.43 o 
   4  18   4      526.42      553.87     87.32 o 
   5  18   4      203.42      200.35     34.55 o 
   6  18   4      143.76      147.52     23.24 o 
   7  18   4      497.72      497.65     64.20 o 
   8  18   4       47.98       -5.87     49.42 o 
   1  19   4      496.31      555.00     53.73 o 
   2  19   4     1072.66     1099.64     59.05 o 
   3  19   4      457.95      504.29     53.67 o 
   4  19   4       60.09       75.46     25.83 o 
   5  19   4      518.75      498.68     48.50 o 
   6  19   4      438.49      353.11     37.98 o 
   7  19   4      458.42      418.25     63.29 o 
   8  19   4      123.93      144.93     38.95 o 
   0  20   4     1761.51     1649.96    299.94 o 
   1  20   4       71.32      104.55     23.06 o 
   2  20   4     3760.31     3831.99    131.17 o 
   3  20   4       69.48      155.42     28.21 o 
   4  20   4       41.70       43.14     19.08 o 
   5  20   4      254.23      258.07     25.87 o 
   6  20   4       13.11        3.51     13.81 o 
   7  20   4      205.68      209.07     32.77 o 
   8  20   4       59.22       49.50     30.70 o 
   1  21   4      405.06      393.71     40.24 o 
   2  21   4      361.34      404.19     41.02 o 
   3  21   4       13.35       16.36     22.51 o 
   4  21   4      725.03      740.91     62.75 o 
   5  21   4      209.06      235.11     25.35 o 
   6  21   4      120.10      142.53     26.50 o 
   7  21   4       44.81       35.97     22.53 o 
   8  21   4      128.84       99.86     36.18 o 
   0  22   4     2820.01     2674.07    178.62 o 
   1  22   4     1173.56     1189.46     75.07 o 
   2  22   4     1214.93     1244.11     75.07 o 
   3  22   4       79.76       75.80     23.10 o 
   4  22   4      626.67      715.47     61.09 o 
   5  22   4      107.82       56.84     20.51 o 
   6  22   4       52.93       71.18     20.79 o 
   7  22   4       46.29       41.24     32.27 o 
   8  22   4       22.36       41.96     25.84 o 
   1  23   4     2842.03     2726.43    107.22 o 
   2  23   4      656.57      655.71     51.08 o 
   3  23   4       86.87       55.88     18.53 o 
   4  23   4      688.31      664.31     68.24 o 
   5  23   4       31.64       26.03     16.34 o 
   6  23   4      173.44      159.36     23.93 o 
   7  23   4       29.90       42.55     33.54 o 
   0  24   4     1542.78     1406.40    172.99 o 
   1  24   4     1073.53     1054.31    110.72 o 
   2  24   4       63.35       46.46     33.50 o 
   3  24   4      580.15      574.05     46.62 o 
   4  24   4      213.81      186.33     28.33 o 
   5  24   4       36.91       26.84     30.10 o 
   6  24   4      180.29      149.71     23.55 o 
   7  24   4       26.78       32.59     38.63 o 
   1  25   4     2720.06     2612.63    104.09 o 
   2  25   4      261.94      241.03     30.66 o 
   3  25   4      545.92      518.09     44.05 o 
   4  25   4      390.37      375.31     30.68 o 
   5  25   4       38.76       53.98     20.12 o 
   6  25   4      276.07      257.37     36.96 o 
   7  25   4       28.19      111.45     26.20 o 
   0  26   4      789.37     1088.67    137.11 o 
   1  26   4     1179.96     1000.44     83.21 o 
   2  26   4     1162.18     1113.03     89.89 o 
   3  26   4      688.58      771.44     62.37 o 
   4  26   4      374.11      356.02     38.67 o 
   5  26   4       33.47       42.51     23.19 o 
   6  26   4       99.30       79.32     24.87 o 
   7  26   4        0.74        9.85     35.58 o 
   1  27   4      152.30       93.75     24.60 o 
   2  27   4       80.33       68.22     35.71 o 
   3  27   4      600.48      544.10     49.44 o 
   4  27   4      267.01      246.33     30.23 o 
   5  27   4       20.87       83.92     20.34 o 
   6  27   4      108.13      111.20     31.12 o 
   7  27   4       19.13       94.08     31.38 o 
   0  28   4      200.11      140.16     57.79 o 
   1  28   4      259.57      251.28     35.54 o 
   2  28   4      287.94      290.76     35.92 o 
   3  28   4      323.80      336.11     34.31 o 
   4  28   4       99.85       99.41     20.83 o 
   5  28   4       32.06       42.15     16.64 o 
   6  28   4       73.66       41.31     19.75 o 
   1  29   4       52.27       18.55     21.03 o 
   2  29   4       54.04       25.62     24.35 o 
   3  29   4       35.02       65.72     19.49 o 
   4  29   4      343.64      252.08     31.42 o 
   5  29   4       28.24       62.70     19.53 o 
   6  29   4      176.03      207.58     44.91 o 
   0  30   4      366.31      379.41     87.94 o 
   1  30   4       65.94      103.80     26.15 o 
   2  30   4      193.81      221.98     38.65 o 
   3  30   4       26.19       37.16     19.22 o 
   4  30   4      149.14      150.61     26.10 o 
   5  30   4       65.85      102.63     23.27 o 
   6  30   4       35.77       72.42     20.74 o 
   1  31   4      441.30      421.28     39.05 o 
   2  31   4       15.56       38.74     20.52 o 
   3  31   4        5.06       -0.65     19.10 o 
   4  31   4      305.79      280.08     32.38 o 
   5  31   4      107.79       82.29     19.78 o 
   0  32   4       49.23      107.65     32.95 o 
   1  32   4       33.81       74.79     22.91 o 
   2  32   4      165.71      157.93     39.63 o 
   3  32   4       32.89       56.73     38.32 o 
   4  32   4       27.62       48.28     15.16 o 
   5  32   4        1.73       16.77     17.33 o 
   1  33   4       45.16       30.91     30.74 o 
   2  33   4       55.25       41.82     26.69 o 
   3  33   4       32.48       51.15     23.68 o 
   4  33   4      194.35      202.42     27.32 o 
   5  33   4       23.34        3.17     27.01 o 
   0  34   4       10.58      -19.56     42.84 o 
   1  34   4        0.02       42.56     16.66 o 
   2  34   4       18.65       50.44     28.13 o 
   3  34   4       73.10       70.05     41.99 o 
   4  34   4       12.07       19.07     24.93 o 
   1  35   4       16.47       -2.84     30.79 o 
   2  35   4      100.99      114.06     30.02 o 
   3  35   4      100.04       85.51     26.64 o 
   4  35   4      280.58      207.35     44.85 o 
   0  36   4      284.99      228.54     56.27 o 
   1  36   4        6.28       31.43     23.42 o 
   2  36   4       15.28       57.52     29.06 o 
   3  36   4       65.87       97.45     24.30 o 
   1  37   4       22.55       82.51     24.79 o 
   2  37   4      100.69       71.32     23.69 o 
   3  37   4       21.43       80.08     38.62 o 
   0  38   4       37.03        1.61     33.95 o 
   1  38   4      117.19       73.02     24.37 o 
   2  38   4        3.36       29.85     35.35 o 
   2   0   5     1737.26     1764.79     54.58 o 
   4   0   5      610.63      639.00     29.83 o 
   6   0   5       79.33      126.66     29.96 o 
   8   0   5      333.68      336.45     43.33 o 
   0   1   5       28.85       21.30      8.44 o 
   1   1   5     2604.34     2511.70     40.56 o 
   2   1   5       57.62       44.24      8.09 o 
   3   1   5     5796.41     5611.76     82.83 o 
   4   1   5      393.44      380.80     16.32 o 
   5   1   5     1482.19     1365.30     36.21 o 
   6   1   5      263.22      264.80     34.60 o 
   7   1   5     1506.70     1568.24     64.94 o 
   8   1   5       40.80       39.74     15.62 o 
   9   1   5      346.90      293.53     44.96 o 
   1   2   5      819.68      713.62     21.10 o 
   2   2   5     1775.78     1695.47     40.68 o 
   3   2   5     1699.45     1889.31     67.03 o 
   4   2   5      687.63      707.34     26.37 o 
   5   2   5      190.06      211.11     21.79 o 
   6   2   5       37.63       52.99     15.20 o 
   7   2   5      563.66      537.88     59.36 o 
   8   2   5       58.89       28.75     19.52 o 
   9   2   5        7.00      -35.66     35.66 o 
   0   3   5       57.69       36.76     14.58 o 
   1   3   5     8505.46     8309.16     60.67 o 
   2   3   5     6640.95     6943.01     73.14 o 
   3   3   5     4014.92     3962.72     48.48 o 
   4   3   5       73.94       57.67     12.13 o 
   5   3   5     5868.44     6015.58    170.10 o 
   6   3   5      830.27      862.59     37.24 o 
   7   3   5     1212.16     1312.90     66.78 o 
   8   3   5       58.46       81.90     37.90 o 
   9   3   5       39.24       63.91     30.47 o 
   1   4   5        6.37        8.17      8.88 o 
   2   4   5      171.33      139.56     12.09 o 
   3   4   5     1051.81     1107.00     44.93 o 
   4   4   5      774.41      875.89     29.90 o 
   5   4   5      644.24      625.65     46.36 o 
   6   4   5      193.69      229.90     26.71 o 
   7   4   5       97.06      135.83     29.56 o 
   8   4   5       59.16       61.72     25.39 o 
   9   4   5      103.17      111.26     30.67 o 
   0   5   5      167.93      138.06     16.43 o 
   1   5   5     4439.80     4510.04     33.48 o 
   2   5   5      897.97      917.62     24.13 o 
   3   5   5     6851.36     6932.23     89.83 o 
   4   5   5      117.04       92.52     11.03 o 
   5   5   5     6730.51     6794.09    263.32 o 
   6   5   5       96.63       90.19     26.08 o 
   7   5   5     2038.19     2223.41     74.35 o 
   8   5   5       73.52       33.60     18.27 o 
   9   5   5      167.63      146.95     38.34 o 
   1   6   5     1295.82     1240.63     26.97 o 
   2   6   5      832.78      861.14     26.38 o 
   3   6   5      578.11      571.33     25.84 o 
   4   6   5      338.19      326.62     31.30 o 
   5   6   5      385.29      404.62     41.40 o 
   6   6   5       71.84       97.66     27.99 o 
   7   6   5       65.25       58.64     26.77 o 
   8   6   5      107.64       89.22     19.02 o 
   9   6   5       89.07       85.39     26.55 o 
   0   7   5     1039.23     1171.55     50.49 o 
   1   7   5     1833.51     1813.63     35.07 o 
   2   7   5      292.03      304.23     15.13 o 
   3   7   5     6407.71     6396.51     78.29 o 
   4   7   5       52.64       64.30     13.22 o 
   5   7   5     4773.46     4781.96    136.29 o 
   6   7   5       73.31       34.69     21.25 o 
   7   7   5      974.89     1178.00     84.84 o 
   8   7   5        3.87        4.92     19.75 o 
   9   7   5      253.14      238.87     34.07 o 
   1   8   5      963.76     1011.08     30.60 o 
   2   8   5      152.45      166.39     14.08 o 
   3   8   5      838.05      796.43     26.16 o 
   4   8   5       84.58       73.82     12.68 o 
   5   8   5      472.30      483.26     39.73 o 
   6   8   5       88.21       96.02     22.95 o 
   7   8   5      161.62      211.76     27.49 o 
   8   8   5       59.04       95.08     19.41 o 
   9   8   5       12.19       20.34     18.94 o 
   0   9   5     1372.60     1453.35     56.60 o 
   1   9   5     5770.27     6360.05     79.63 o 
   2   9   5      438.56      481.65     21.33 o 
   3   9   5     3923.24     3866.03     54.63 o 
   4   9   5      587.77      603.40     40.43 o 
   5   9   5     1230.35     1295.55     53.35 o 
   6   9   5      977.57      939.91     72.26 o 
   7   9   5      836.77      950.35     51.56 o 
   8   9   5       40.29       33.11     39.25 o 
   9   9   5       84.55       70.54     20.42 o 
   1  10   5      378.60      422.90     24.16 o 
   2  10   5      841.02      896.14     39.71 o 
   3  10   5       96.87       97.00     18.08 o 
   4  10   5      272.44      239.35     22.26 o 
   5  10   5      793.75      770.19     26.02 o 
   6  10   5      193.16      176.20     27.53 o 
   7  10   5      126.74      129.30     26.70 o 
   8  10   5       14.58       37.81     26.22 o 
   9  10   5       15.59       37.09     22.09 o 
   0  11   5      332.70      443.26     41.52 o 
   1  11   5      224.63      231.24     15.91 o 
   2  11   5      751.16      805.20     32.54 o 
   3  11   5     3130.92     3004.31     48.97 o 
   4  11   5      622.04      547.16     37.03 o 
   5  11   5     1488.77     1504.23     55.01 o 
   6  11   5      505.13      434.85     35.20 o 
   7  11   5      774.62      758.17     70.50 o 
   8  11   5      118.93      136.87     45.69 o 
   9  11   5      116.73       75.16     40.41 o 
   1  12   5       55.04       74.19     12.15 o 
   2  12   5      216.80      242.59     16.19 o 
   3  12   5       16.08        6.54     18.71 o 
   4  12   5      321.04      353.45     36.20 o 
   5  12   5      467.88      449.57     38.42 o 
   6  12   5      110.75      114.91     18.42 o 
   7  12   5       86.71       92.69     23.75 o 
   8  12   5       29.05      100.17     40.10 o 
   9  12   5       10.41        3.53     33.60 o 
   0  13   5       72.74      116.20     28.86 o 
   1  13   5      113.15      165.64     19.77 o 
   2  13   5     1236.33     1306.72     38.80 o 
   3  13   5     2827.62     2893.65     76.69 o 
   4  13   5      220.40      207.03     20.52 o 
   5  13   5     2013.03     2054.19     81.13 o 
   6  13   5       16.58       -0.05     12.68 o 
   7  13   5      177.04      195.42     24.50 o 
   8  13   5       41.66       87.40     27.53 o 
   9  13   5      337.39      387.29     39.15 o 
   1  14   5     1272.58     1385.05     67.85 o 
   2  14   5      406.26      432.43     37.84 o 
   3  14   5      863.76      892.93     27.29 o 
   4  14   5      573.75      549.20     31.75 o 
   5  14   5      362.49      394.63     50.81 o 
   6  14   5       40.04       33.52     18.58 o 
   7  14   5      239.87      158.67     28.39 o 
   8  14   5       78.32      185.59     59.64 o 
   9  14   5       48.02       48.65     24.66 o 
   0  15   5      568.82      611.79     71.61 o 
   1  15   5      999.12     1155.42     56.97 o 
   2  15   5     1821.89     1944.34     55.14 o 
   3  15   5     1636.71     1591.97     62.89 o 
   4  15   5       23.68       23.87     11.47 o 
   5  15   5     1939.76     2205.38     84.56 o 
   6  15   5      472.40      434.10     34.76 o 
   7  15   5      653.42      695.38     63.30 o 
   8  15   5        1.20        5.51     30.44 o 
   9  15   5      360.68      263.09    109.57 o 
   1  16   5      967.92      956.11     75.13 o 
   2  16   5      731.19      810.50     59.72 o 
   3  16   5      344.19      360.39     34.83 o 
   4  16   5       24.57       19.48     22.23 o 
   5  16   5      207.41      222.92     29.50 o 
   6  16   5      347.57      320.92     28.51 o 
   7  16   5       77.78       82.28     28.85 o 
   8  16   5       60.00      138.27     45.94 o 
   0  17   5      682.59      681.45     82.53 o 
   1  17   5       42.86       30.96     19.68 o 
   2  17   5       32.61       48.53     19.86 o 
   3  17   5     1133.90     1292.29     69.19 o 
   4  17   5       22.60       71.81     27.53 o 
   5  17   5      832.04      845.66     44.65 o 
   6  17   5        1.43       28.36     23.55 o 
   7  17   5      480.20      439.85     43.78 o 
   8  17   5       59.11       93.63     65.00 o 
   1  18   5     1791.57     1904.71     78.92 o 
   2  18   5      349.35      334.46     35.82 o 
   3  18   5      425.25      463.31     44.07 o 
   4  18   5     1136.70     1223.98     64.82 o 
   5  18   5      403.92      380.08     40.57 o 
   6  18   5       15.40       44.23     21.06 o 
   7  18   5       26.97       50.20     20.53 o 
   8  18   5      140.34       99.42     55.36 o 
   0  19   5      177.00      145.04     37.61 o 
   1  19   5       81.07      108.90     25.60 o 
   2  19   5      102.46      115.89     24.41 o 
   3  19   5       73.97       94.16     20.69 o 
   4  19   5       50.37       70.71     20.98 o 
   5  19   5      186.73      213.12     28.31 o 
   6  19   5      620.07      621.93     47.05 o 
   7  19   5      445.58      360.22     57.07 o 
   8  19   5      159.58      113.56     65.94 o 
   1  20   5     1170.79     1272.05    109.66 o 
   2  20   5      100.56       86.60     21.09 o 
   3  20   5      154.73      187.46     27.47 o 
   4  20   5      701.32      687.04     58.92 o 
   5  20   5      490.34      475.29     44.05 o 
   6  20   5       10.66       13.19     11.93 o 
   7  20   5      102.67      137.72     45.76 o 
   8  20   5        5.80       -8.91     59.57 o 
   0  21   5      435.66      475.46     63.49 o 
   1  21   5      363.82      346.28     43.27 o 
   2  21   5      124.18      108.97     29.61 o 
   3  21   5      575.59      601.42     60.38 o 
   4  21   5       68.04       58.41     31.19 o 
   5  21   5      844.98      800.43     72.02 o 
   6  21   5      180.36      194.79     25.73 o 
   7  21   5      295.80      294.73     84.32 o 
   8  21   5       29.44       54.93     43.19 o 
   1  22   5      346.09      250.98     31.04 o 
   2  22   5     1588.24     1568.48    100.15 o 
   3  22   5      730.01      773.00     63.19 o 
   4  22   5       16.48       36.53     18.07 o 
   5  22   5      290.48      331.61     40.48 o 
   6  22   5      114.09      144.34     26.47 o 
   7  22   5      112.17       61.19     34.20 o 
   8  22   5       34.28      100.87     58.19 o 
   0  23   5     1690.37     1699.92    192.00 o 
   1  23   5      210.13      196.19     32.54 o 
   2  23   5     1639.57     1705.31    123.25 o 
   3  23   5     1702.37     1700.52     67.66 o 
   4  23   5      244.08      214.25     28.41 o 
   5  23   5      686.74      674.80     57.35 o 
   6  23   5       75.58       75.30     21.79 o 
   7  23   5      148.38      132.22     53.77 o 
   1  24   5      630.15      653.30     57.48 o 
   2  24   5      135.60       99.14     36.61 o 
   3  24   5     1628.73     1689.68     83.26 o 
   4  24   5      281.22      278.09     32.42 o 
   5  24   5       44.21       50.59     16.73 o 
   6  24   5       21.47       -4.94     16.62 o 
   7  24   5        7.65       82.33     32.45 o 
   0  25   5     3770.74     3629.64    164.66 o 
   1  25   5      936.11      929.37     77.55 o 
   2  25   5       31.39       82.08     24.82 o 
   3  25   5      280.76      224.32     33.74 o 
   4  25   5      145.04      130.94     27.88 o 
   5  25   5      161.89      190.88     25.72 o 
   6  25   5       10.66       -5.83     28.50 o 
   7  25   5      234.12      188.59     38.15 o 
   1  26   5     2006.93     2163.74    103.09 o 
   2  26   5      516.52      451.19     41.88 o 
   3  26   5     1381.04     1420.13     77.41 o 
   4  26   5       15.52       20.52     28.03 o 
   5  26   5      108.89       72.72     24.78 o 
   6  26   5       83.40       72.07     24.91 o 
   7  26   5        3.55       24.38     32.75 o 
   0  27   5      810.32      684.94     80.14 o 
   1  27   5      243.21      208.77     30.52 o 
   2  27   5      130.92      132.47     23.33 o 
   3  27   5       26.56       20.24     23.82 o 
   4  27   5       21.76       32.64     16.47 o 
   5  27   5      179.41      173.02     25.16 o 
   6  27   5       25.85       50.27     27.90 o 
   1  28   5      919.81      923.97     85.56 o 
   2  28   5       44.62       74.63     28.76 o 
   3  28   5      361.93      442.24     41.71 o 
   4  28   5       19.38       44.30     19.04 o 
   5  28   5       67.72       77.81     21.15 o 
   6  28   5       29.90       68.55     31.76 o 
   0  29   5       25.09       17.67     56.78 o 
   1  29   5       10.89       15.23     36.07 o 
   2  29   5       31.42       47.28     23.47 o 
   3  29   5      134.10      115.26     23.91 o 
   4  29   5        3.88       47.35     29.40 o 
   5  29   5       56.51       59.68     26.57 o 
   6  29   5       26.15        9.12     32.20 o 
   1  30   5      515.60      647.53     57.98 o 
   2  30   5      155.05      142.31     29.67 o 
   3  30   5      411.89      530.99     52.84 o 
   4  30   5       44.90       93.61     25.04 o 
   5  30   5        8.72       -3.30     23.53 o 
   6  30   5        8.05       16.57     65.26 o 
   0  31   5      202.24      159.69     58.03 o 
   1  31   5       29.40       57.63     27.16 o 
   2  31   5      121.70      138.96     36.25 o 
   3  31   5       30.25       39.98     21.18 o 
   4  31   5       16.79       19.73     26.92 o 
   5  31   5       73.41       58.31     23.37 o 
   1  32   5      660.50      750.70     67.42 o 
   2  32   5       37.76       64.27     30.26 o 
   3  32   5      311.24      302.92     51.69 o 
   4  32   5        0.07       14.20     21.16 o 
   5  32   5        8.28       30.63     14.76 o 
   0  33   5       95.31       98.95     35.52 o 
   1  33   5        3.08       25.25     18.82 o 
   2  33   5       53.98       34.59     22.74 o 
   3  33   5        4.09       15.30     32.09 o 
   4  33   5      103.50       72.14     26.62 o 
   5  33   5        7.19       36.52     26.01 o 
   1  34   5      640.17      601.06     52.03 o 
   2  34   5        2.12        6.63     43.31 o 
   3  34   5      379.91      334.75     39.55 o 
   4  34   5       27.26       63.84     22.29 o 
   0  35   5       42.15       76.31     28.90 o 
   1  35   5       20.65       51.33     38.74 o 
   2  35   5        5.75       33.18     26.83 o 
   3  35   5       73.52       93.88     32.22 o 
   4  35   5        8.14       18.92     19.96 o 
   1  36   5      609.40      680.89     63.96 o 
   2  36   5        4.74       54.76     37.50 o 
   3  36   5      370.73      415.11     50.00 o 
   0  37   5       38.63       93.05     38.58 o 
   1  37   5        7.49       54.20     44.61 o 
   2  37   5       24.55       83.04     24.75 o 
   1  38   5      300.27      305.74     35.87 o 
   0   0   6    12604.58    11701.99    255.13 o 
   2   0   6     3969.15     3640.20     65.11 o 
   4   0   6     1010.30     1053.99    140.46 o 
   6   0   6      303.74      324.75     51.53 o 
   8   0   6      556.95      484.65     65.34 o 
   1   1   6     2378.69     1971.32     38.90 o 
   2   1   6     1039.96     1042.31     24.89 o 
   3   1   6       95.69      110.88     18.20 o 
   4   1   6      138.18      151.56     10.36 o 
   5   1   6     2893.12     3096.19     72.94 o 
   6   1   6      522.24      590.76     38.16 o 
   7   1   6      157.48      132.73     18.43 o 
   8   1   6       32.16       34.05     25.92 o 
   9   1   6      209.88      282.93     49.61 o 
   0   2   6    20901.51    19456.15    220.27 o 
   1   2   6     2647.21     2747.90     46.94 o 
   2   2   6     1998.37     1741.43     41.80 o 
   3   2   6      396.45      458.18     19.43 o 
   4   2   6      880.43      805.17     24.52 o 
   5   2   6       96.03      120.50     18.32 o 
   6   2   6      208.11      217.80     33.21 o 
   7   2   6      663.97      680.44     58.82 o 
   8   2   6       24.30      101.24     24.45 o 
   9   2   6       65.98       66.48     32.65 o 
   1   3   6       80.91       61.92      9.86 o 
   2   3   6     8709.04     8550.59     95.67 o 
   3   3   6       92.79       88.53     14.33 o 
   4   3   6       28.09       53.81     11.97 o 
   5   3   6     2036.40     2057.75     84.92 o 
   6   3   6      232.46      227.80     33.13 o 
   7   3   6      201.17      172.15     23.66 o 
   8   3   6       90.81      105.44     31.21 o 
   9   3   6       20.52       39.55     31.52 o 
   0   4   6     1881.24     2280.62     67.86 o 
   1   4   6     1111.49     1141.45     33.83 o 
   2   4   6      327.24      261.35     15.55 o 
   3   4   6      428.01      448.40     17.27 o 
   4   4   6     4575.43     5042.29    121.89 o 
   5   4   6       20.51       29.25     14.32 o 
   6   4   6     1075.50     1198.30     77.48 o 
   7   4   6        3.36      -12.65     15.96 o 
   8   4   6       57.58       73.39     22.56 o 
   9   4   6      172.89      130.20     32.01 o 
   1   5   6     2142.64     1842.18     45.11 o 
   2   5   6     2861.61     2960.15     48.97 o 
   3   5   6       20.40       22.17      7.82 o 
   4   5   6       74.25       83.47     16.18 o 
   5   5   6     2058.36     2089.68     77.78 o 
   6   5   6      296.23      334.73     33.11 o 
   7   5   6      275.45      251.26     34.46 o 
   8   5   6       25.19       19.18     27.97 o 
   9   5   6       20.17       31.43     22.13 o 
   0   6   6    16588.45    17018.73    326.11 o 
   1   6   6     6496.22     6355.47     74.26 o 
   2   6   6      133.73      106.64     18.13 o 
   3   6   6     1773.69     1876.33     41.12 o 
   4   6   6     1568.66     1453.02    105.08 o 
   5   6   6      492.04      451.86     38.96 o 
   6   6   6     1585.42     1559.13     61.16 o 
   7   6   6      247.07      239.55     28.58 o 
   8   6   6      296.05      311.10     39.44 o 
   9   6   6       37.99       57.51     41.94 o 
   1   7   6     2590.73     2648.78     92.60 o 
   2   7   6     1370.08     1465.83     35.67 o 
   3   7   6     1909.80     1664.20     46.50 o 
   4   7   6       17.78       27.79     10.64 o 
   5   7   6      538.34      479.30     48.90 o 
   6   7   6      102.41       81.50     17.93 o 
   7   7   6       26.37       75.97     22.65 o 
   8   7   6        4.16       42.37     16.71 o 
   9   7   6      128.58       81.92     27.02 o 
   0   8   6     8415.53     9060.77    178.68 o 
   1   8   6     5529.50     6212.13     66.73 o 
   2   8   6       96.55      150.33     16.50 o 
   3   8   6     2467.88     2828.30     59.75 o 
   4   8   6     1682.75     1666.40     43.01 o 
   5   8   6      164.70      139.00     26.79 o 
   6   8   6     1208.78     1082.39     62.05 o 
   7   8   6      432.89      476.72     43.73 o 
   8   8   6      551.38      516.00     49.38 o 
   9   8   6       48.45       50.54     24.03 o 
   1   9   6       25.48       36.52     15.27 o 
   2   9   6     1507.83     1578.19     37.59 o 
   3   9   6     2628.93     2549.94     39.96 o 
   4   9   6       41.13       58.16     12.18 o 
   5   9   6      700.76      677.45     31.47 o 
   6   9   6      113.41      106.65     19.44 o 
   7   9   6       35.19       55.61     45.18 o 
   8   9   6      127.41      128.73     21.94 o 
   9   9   6      236.00      139.55     43.88 o 
   0  10   6     2286.71     2557.66     96.47 o 
   1  10   6      141.74      193.09     16.45 o 
   2  10   6       28.33       34.45      9.33 o 
   3  10   6      376.19      351.72     18.62 o 
   4  10   6     1973.42     1918.13     64.36 o 
   5  10   6      328.13      359.03     40.76 o 
   6  10   6     1351.46     1216.01     91.36 o 
   7  10   6      257.10      225.32     27.59 o 
   8  10   6       35.91       29.80     14.23 o 
   9  10   6       52.59       13.91     20.80 o 
   1  11   6     8944.04     8613.52    105.22 o 
   2  11   6       48.77       84.35     12.31 o 
   3  11   6     1327.37     1212.85     21.77 o 
   4  11   6       51.54       54.16     18.54 o 
   5  11   6      172.77      185.05     32.32 o 
   6  11   6      245.68      253.36     30.89 o 
   7  11   6      188.23      197.64     28.46 o 
   8  11   6      285.57      332.60     38.06 o 
   9  11   6       13.27       65.34     24.87 o 
   0  12   6      498.60      594.61     55.12 o 
   1  12   6      550.39      492.14     28.00 o 
   2  12   6      392.07      390.92     30.46 o 
   3  12   6      202.77      269.41     23.78 o 
   4  12   6     2171.32     2170.97     73.91 o 
   5  12   6      336.69      328.92     30.78 o 
   6  12   6      953.00     1018.32     84.40 o 
   7  12   6      267.00      243.80     32.78 o 
   8  12   6      301.28      251.75     45.38 o 
   9  12   6       30.87       23.16     29.42 o 
   1  13   6    12816.59    13436.84    163.03 o 
   2  13   6       46.95       28.54     12.67 o 
   3  13   6     1421.62     1378.33     33.88 o 
   4  13   6      148.48      116.99     19.77 o 
   5  13   6      401.19      416.05     38.42 o 
   6  13   6      751.66      733.00     61.63 o 
   7  13   6      112.22      112.32     26.80 o 
   8  13   6       45.25       42.05     22.99 o 
   9  13   6       69.66       26.80     18.04 o 
   0  14   6      166.45      140.50     25.36 o 
   1  14   6     2268.75     2394.30     45.14 o 
   2  14   6      405.61      385.45     22.44 o 
   3  14   6      231.83      251.97     23.36 o 
   4  14   6      584.27      637.31     47.66 o 
   5  14   6       78.40       90.68     23.61 o 
   6  14   6      268.48      268.62     32.95 o 
   7  14   6      294.92      222.49     29.08 o 
   8  14   6      347.89      335.40     90.69 o 
   1  15   6     2631.49     2796.01     73.86 o 
   2  15   6       81.33       50.91     19.60 o 
   3  15   6     1227.60     1231.11     45.88 o 
   4  15   6      143.54      151.02     20.32 o 
   5  15   6      759.13      800.88     42.31 o 
   6  15   6      136.11      153.49     24.01 o 
   7  15   6       13.80       17.34     17.69 o 
   8  15   6       15.36       35.41     27.23 o 
   0  16   6      146.26      111.05     24.20 o 
   1  16   6        9.76       10.54     20.11 o 
   2  16   6      490.52      450.06     36.15 o 
   3  16   6       76.22       78.62     17.50 o 
   4  16   6      436.51      443.81     37.13 o 
   5  16   6      271.95      224.06     29.09 o 
   6  16   6       92.48       76.51     19.65 o 
   7  16   6      324.79      341.31     45.44 o 
   8  16   6      163.41      183.12     77.90 o 
   1  17   6     2259.60     2330.11     65.34 o 
   2  17   6      499.90      514.13     51.86 o 
   3  17   6     2465.80     2512.76     83.72 o 
   4  17   6     1090.93      954.09     84.52 o 
   5  17   6      266.09      290.00     25.89 o 
   6  17   6      526.72      471.47     46.37 o 
   7  17   6      196.46      176.62     29.99 o 
   8  17   6       18.84      138.05     88.55 o 
   0  18   6     1069.20     1166.32    160.27 o 
   1  18   6       23.27      -24.35     31.08 o 
   2  18   6      137.85      141.63     26.67 o 
   3  18   6        4.69       -4.50     25.21 o 
   4  18   6      382.80      454.47     35.50 o 
   5  18   6       69.31       59.27     25.53 o 
   6  18   6       27.06       49.00     23.53 o 
   7  18   6      262.05      220.44     39.61 o 
   8  18   6        2.36       85.58     54.86 o 
   1  19   6      607.98      655.85     53.53 o 
   2  19   6     4611.35     4457.07    179.51 o 
   3  19   6     1068.45     1149.70    125.08 o 
   4  19   6     1340.02     1213.06     53.04 o 
   5  19   6       11.44       -8.71     31.22 o 
   6  19   6      188.31      144.50     33.18 o 
   7  19   6      122.42       83.34     38.04 o 
   8  19   6       12.84       52.68     35.15 o 
   0  20   6     1786.32     2027.51    157.65 o 
   1  20   6     1415.72     1268.45    117.05 o 
   2  20   6      339.51      358.94     45.55 o 
   3  20   6      255.35      269.28     39.13 o 
   4  20   6     2233.95     2313.56     80.97 o 
   5  20   6      102.17       84.26     19.24 o 
   6  20   6       90.09       87.43     26.34 o 
   7  20   6      333.03      347.97     40.97 o 
   8  20   6       50.66      100.22     32.97 o 
   1  21   6      452.48      480.22     41.01 o 
   2  21   6     2311.90     2412.67    149.70 o 
   3  21   6       67.65      102.37     47.06 o 
   4  21   6     1374.34     1414.24     55.53 o 
   5  21   6      406.27      427.07     45.05 o 
   6  21   6      497.99      468.55     44.99 o 
   7  21   6      101.91      108.91     39.51 o 
   8  21   6       22.34       65.08     51.81 o 
   0  22   6      737.30      788.22    103.30 o 
   1  22   6       58.13       73.38     26.87 o 
   2  22   6     1606.27     1748.36     97.38 o 
   3  22   6      118.24       81.86     23.75 o 
   4  22   6     1413.38     1462.34     61.22 o 
   5  22   6       51.95       54.27     31.43 o 
   6  22   6      102.72       79.32     35.26 o 
   7  22   6       68.53       92.75     37.13 o 
   1  23   6      453.08      451.90     51.24 o 
   2  23   6      349.83      370.87     39.42 o 
   3  23   6     1599.44     1778.39    125.42 o 
   4  23   6      751.85      708.09     74.72 o 
   5  23   6       99.52      121.32     25.00 o 
   6  23   6      525.76      517.99     55.94 o 
   7  23   6       91.24       76.82     52.68 o 
   0  24   6      121.01       43.64     60.36 o 
   1  24   6        4.84       27.15     42.87 o 
   2  24   6      307.34      312.05     32.20 o 
   3  24   6      188.26      169.19     27.88 o 
   4  24   6      203.11      226.25     32.62 o 
   5  24   6       74.94       51.13     26.56 o 
   6  24   6       55.99       23.62     29.14 o 
   7  24   6      160.71      103.69     36.58 o 
   1  25   6      200.32      222.36     33.75 o 
   2  25   6      292.85      251.66     31.88 o 
   3  25   6      602.09      630.52     61.01 o 
   4  25   6      105.86       84.43     40.67 o 
   5  25   6      146.69      205.79     35.03 o 
   6  25   6      126.82      165.66     35.45 o 
   7  25   6      106.28      156.96     39.28 o 
   0  26   6     1855.31     1785.18    182.85 o 
   1  26   6     1281.10     1324.93    101.42 o 
   2  26   6      180.66      182.72     33.19 o 
   3  26   6      119.67      109.39     35.14 o 
   4  26   6        9.64       47.47     19.94 o 
   5  26   6      187.41      161.23     27.64 o 
   6  26   6       22.52       49.06     37.82 o 
   7  26   6      113.21       81.34     34.31 o 
   1  27   6       42.66       23.83     22.49 o 
   2  27   6        6.69       80.35     24.71 o 
   3  27   6       22.45       47.62     23.51 o 
   4  27   6       23.20        2.64     22.72 o 
   5  27   6       11.63       20.82     28.35 o 
   6  27   6       20.10       94.10     24.83 o 
   0  28   6     1544.64     1275.79    140.44 o 
   1  28   6       26.25       87.68     39.37 o 
   2  28   6      790.05      777.04     80.63 o 
   3  28   6      122.96      133.51     31.28 o 
   4  28   6       42.38       31.15     40.01 o 
   5  28   6       98.31       91.77     24.59 o 
   6  28   6       11.52       69.27     40.19 o 
   1  29   6       11.59       20.89     25.96 o 
   2  29   6        9.28       63.35     32.06 o 
   3  29   6        4.76        4.34     28.44 o 
   4  29   6        0.36       -6.02     19.34 o 
   5  29   6      244.42      213.39     28.10 o 
   6  29   6       75.50       39.56     77.50 o 
   0  30   6      813.76      855.53    153.59 o 
   1  30   6        0.68       -3.63     50.31 o 
   2  30   6      464.28      436.82     44.17 o 
   3  30   6      213.01      187.85     31.85 o 
   4  30   6       87.11       58.91     38.15 o 
   5  30   6       45.28       45.61     21.25 o 
   1  31   6       13.78       15.43     22.04 o 
   2  31   6       50.28       43.09     20.68 o 
   3  31   6       27.23       42.63     23.90 o 
   4  31   6      128.75      112.93     26.88 o 
   5  31   6       80.90       45.78     31.28 o 
   0  32   6      432.05      479.28     86.89 o 
   1  32   6        4.90       69.44     42.28 o 
   2  32   6      162.56      166.74     26.56 o 
   3  32   6      222.77      207.57     41.58 o 
   4  32   6       36.73       77.87     28.37 o 
   5  32   6      193.97      189.71     28.64 o 
   1  33   6       63.16      103.44     23.90 o 
   2  33   6        4.96       13.29     18.19 o 
   3  33   6      111.73      116.73     47.69 o 
   4  33   6       31.61       43.49     37.36 o 
   0  34   6      355.25      288.43     53.05 o 
   1  34   6       87.42       59.60     32.46 o 
   2  34   6       47.25       66.61     40.06 o 
   3  34   6      243.61      232.31     35.60 o 
   4  34   6        6.15       41.11     31.03 o 
   1  35   6       21.44       48.01     32.01 o 
   2  35   6        2.18       22.54     24.29 o 
   3  35   6       13.88       29.39     23.08 o 
   0  36   6       52.11       91.73     40.19 o 
   1  36   6        5.92       52.74     25.33 o 
   2  36   6       61.85       56.48     23.07 o 
   3  36   6      234.48      237.82     35.44 o 
   1  37   6        4.60       90.23     27.57 o 
   2  37   6       18.54       82.72     21.43 o 
   0  38   6       48.67      126.86     33.56 o 
   2   0   7     3653.61     3772.33     56.77 o 
   4   0   7     1705.18     1981.21    118.20 o 
   6   0   7     2549.05     2812.18    162.40 o 
   8   0   7      104.71       94.05     32.39 o 
   0   1   7      593.87      573.26     38.08 o 
   1   1   7        2.16       -4.27      4.45 o 
   2   1   7      842.81     1045.60     29.00 o 
   3   1   7      438.93      431.34     25.56 o 
   4   1   7       85.41       91.98     16.78 o 
   5   1   7      421.83      451.10     21.28 o 
   6   1   7      402.52      484.40     53.46 o 
   7   1   7       89.60       74.99     19.22 o 
   8   1   7       49.77       72.60     20.03 o 
   9   1   7      358.64      314.86     31.81 o 
   1   2   7       17.34       14.83      7.20 o 
   2   2   7     1361.20     1276.56     33.54 o 
   3   2   7      104.58       89.69     15.37 o 
   4   2   7     1984.44     2017.78     47.12 o 
   5   2   7       98.40       72.05     17.55 o 
   6   2   7     2067.93     2133.38     91.59 o 
   7   2   7      142.10      136.68     20.32 o 
   8   2   7      927.42      873.93     67.62 o 
   9   2   7       32.41       32.26     40.00 o 
   0   3   7     3787.19     3915.57     82.35 o 
   1   3   7      183.00      204.61     12.48 o 
   2   3   7       23.34       25.46     11.42 o 
   3   3   7      218.58      238.55     13.71 o 
   4   3   7       16.21       34.48     19.93 o 
   5   3   7      105.48      109.51     21.13 o 
   6   3   7       34.89       53.79     23.67 o 
   7   3   7       54.97       70.03     21.60 o 
   8   3   7      117.47      145.80     24.17 o 
   9   3   7      262.34      261.39     37.42 o 
   1   4   7      697.08      716.14     15.39 o 
   2   4   7     1209.67     1184.66     42.85 o 
   3   4   7      381.70      431.80     17.10 o 
   4   4   7     1520.75     1664.24     61.92 o 
   5   4   7      162.53      167.88     21.20 o 
   6   4   7     1680.00     1731.37    132.00 o 
   7   4   7      370.80      384.74     35.40 o 
   8   4   7     1045.74     1105.67     87.09 o 
   9   4   7       35.13       61.81     23.10 o 
   0   5   7     4799.05     4671.60    105.51 o 
   1   5   7     1633.04     1730.13     50.51 o 
   2   5   7     6939.84     7478.12     80.47 o 
   3   5   7      613.23      594.20     21.63 o 
   4   5   7      164.92      158.72     23.82 o 
   5   5   7      354.80      321.95     31.89 o 
   6   5   7        1.98       19.12     21.10 o 
   7   5   7        2.54       31.72     16.05 o 
   8   5   7       26.23       40.04     13.15 o 
   9   5   7       64.57       48.90     17.02 o 
   1   6   7      274.22      262.53     17.72 o 
   2   6   7     1376.47     1386.31     46.43 o 
   3   6   7      198.34      203.37     16.17 o 
   4   6   7      818.78      711.59     41.91 o 
   5   6   7      125.15       85.47     25.22 o 
   6   6   7     1879.40     1963.89     64.43 o 
   7   6   7      165.51      153.76     32.39 o 
   8   6   7      439.70      459.50     41.59 o 
   9   6   7       28.91       17.68     40.89 o 
   0   7   7     6831.96     7010.99    115.28 o 
   1   7   7     1184.28     1325.18     45.35 o 
   2   7   7      337.38      361.59     24.08 o 
   3   7   7      898.51      925.29     29.97 o 
   4   7   7       18.94       30.23     14.94 o 
   5   7   7      386.22      377.43     37.05 o 
   6   7   7       32.80       60.95     16.48 o 
   7   7   7       69.30       74.67     19.99 o 
   8   7   7       39.13       64.25     21.19 o 
   9   7   7       33.59        8.02     16.41 o 
   1   8   7      479.13      538.21     28.06 o 
   2   8   7      643.55      577.39     23.46 o 
   3   8   7     1317.07     1281.74     55.72 o 
   4   8   7      598.37      562.95     29.20 o 
   5   8   7      165.00      140.23     35.20 o 
   6   8   7     2051.52     2174.35     65.09 o 
   7   8   7       27.00       90.57     21.21 o 
   8   8   7      842.23      885.15     92.02 o 
   9   8   7        9.73       19.87     37.72 o 
   0   9   7     1889.74     1828.35     75.30 o 
   1   9   7      173.90      202.32     16.35 o 
   2   9   7     1117.36     1341.87     38.84 o 
   3   9   7      455.50      493.39     18.76 o 
   4   9   7        6.13       12.59     17.69 o 
   5   9   7      128.75      198.30     27.75 o 
   6   9   7       53.91      100.12     31.72 o 
   7   9   7       49.57      136.44     27.93 o 
   8   9   7      192.50      253.55     35.26 o 
   9   9   7       82.37       61.76     42.83 o 
   1  10   7      859.38      914.78     36.75 o 
   2  10   7      252.28      255.80     16.88 o 
   3  10   7     1201.18     1198.67     42.80 o 
   4  10   7     2331.74     2426.93     81.83 o 
   5  10   7      171.00      178.83     40.47 o 
   6  10   7     1163.10     1229.87     76.49 o 
   7  10   7       51.59       88.10     23.42 o 
   8  10   7      410.13      421.99     45.38 o 
   9  10   7       48.89       43.26     30.76 o 
   0  11   7     4645.33     4856.52    123.23 o 
   1  11   7     1336.37     1415.97     49.47 o 
   2  11   7     1809.90     1933.68     31.96 o 
   3  11   7        1.03       29.69      9.13 o 
   4  11   7       60.86       56.99     16.27 o 
   5  11   7      134.45      138.15     20.37 o 
   6  11   7      243.49      212.68     36.01 o 
   7  11   7        2.23       33.36     23.29 o 
   8  11   7      254.76      310.09     38.72 o 
   9  11   7       31.82       61.89     24.18 o 
   1  12   7        0.84        2.48     19.05 o 
   2  12   7      317.61      346.43     25.55 o 
   3  12   7       74.30       79.59     23.59 o 
   4  12   7     2611.90     2816.89     89.78 o 
   5  12   7      108.86       88.93     17.86 o 
   6  12   7      318.91      272.14     31.13 o 
   7  12   7      127.56      183.69     45.33 o 
   8  12   7      734.41      851.35    120.15 o 
   9  12   7        9.95       46.95     21.62 o 
   0  13   7     7428.14     8200.63    154.36 o 
   1  13   7      576.05      580.31     30.02 o 
   2  13   7     1728.17     1580.41     47.68 o 
   3  13   7      105.78       98.08     14.51 o 
   4  13   7      242.11      242.43     26.78 o 
   5  13   7       54.06       77.48     14.13 o 
   6  13   7       79.79       72.80     24.03 o 
   7  13   7      115.54      139.52     30.69 o 
   8  13   7      165.56      147.28     31.96 o 
   1  14   7       72.60       61.71     23.62 o 
   2  14   7      250.73      214.13     19.51 o 
   3  14   7       91.52       55.03     17.36 o 
   4  14   7     1294.57     1414.12     79.44 o 
   5  14   7       46.36       40.92     15.31 o 
   6  14   7      779.70      882.56     87.44 o 
   7  14   7       15.55       12.74     14.61 o 
   8  14   7      209.78      216.72     27.62 o 
   0  15   7     4388.66     4519.21    144.90 o 
   1  15   7       22.28       28.01     32.33 o 
   2  15   7     3885.65     4029.89     93.38 o 
   3  15   7      668.20      607.73     42.39 o 
   4  15   7      193.59      188.68     30.26 o 
   5  15   7      116.53      120.31     18.47 o 
   6  15   7      125.57      110.95     25.43 o 
   7  15   7       73.88       90.07     22.80 o 
   8  15   7       48.59       81.23     33.14 o 
   1  16   7      398.07      399.01     31.75 o 
   2  16   7      672.09      708.72     55.38 o 
   3  16   7      774.39      775.94     58.19 o 
   4  16   7     1124.45     1284.10     60.58 o 
   5  16   7      545.56      500.10     47.04 o 
   6  16   7      719.47      741.02     68.24 o 
   7  16   7       81.82       93.28     37.84 o 
   8  16   7      229.91      296.02     45.39 o 
   0  17   7     4587.59     4668.63    148.87 o 
   1  17   7      105.93       93.69     23.35 o 
   2  17   7      706.85      707.09     49.25 o 
   3  17   7      555.54      554.68     46.22 o 
   4  17   7      308.44      307.79     31.59 o 
   5  17   7      778.03      660.49     49.29 o 
   6  17   7      139.71      111.29     28.33 o 
   7  17   7       92.75       99.50     27.70 o 
   8  17   7       47.97      102.46     49.93 o 
   1  18   7      727.59      812.27     65.40 o 
   2  18   7      756.20      842.59     56.58 o 
   3  18   7       86.07      108.41     23.78 o 
   4  18   7     4156.12     4314.87     95.16 o 
   5  18   7      715.35      726.08     39.45 o 
   6  18   7      817.98      712.09     69.28 o 
   7  18   7       96.47      109.24     23.92 o 
   8  18   7      464.18      510.75    115.80 o 
   0  19   7     2193.86     2469.15    187.44 o 
   1  19   7       53.87       75.54     33.53 o 
   2  19   7       25.73      -31.63     31.63 o 
   3  19   7      898.00      947.49     44.78 o 
   4  19   7       99.39       71.25     19.76 o 
   5  19   7       34.45       22.64     11.85 o 
   6  19   7       82.80       51.08     34.92 o 
   7  19   7      258.10      186.71     33.93 o 
   8  19   7      103.66      123.77     39.93 o 
   1  20   7       31.67       35.42     33.36 o 
   2  20   7      834.10      884.37     74.51 o 
   3  20   7       51.25       63.39     21.19 o 
   4  20   7     2433.32     2572.85     73.73 o 
   5  20   7      203.30      237.94     36.85 o 
   6  20   7      333.14      393.98     65.76 o 
   7  20   7       98.02      126.86     39.54 o 
   8  20   7      149.80      156.60     57.03 o 
   0  21   7     2425.91     2528.31    175.91 o 
   1  21   7       51.04       46.90     26.57 o 
   2  21   7     4650.55     4699.92    144.97 o 
   3  21   7      504.12      540.74     54.54 o 
   4  21   7       20.08      -13.02     20.88 o 
   5  21   7      285.04      294.12     33.01 o 
   6  21   7      215.67      224.60     36.34 o 
   7  21   7       80.44       90.23     25.09 o 
   1  22   7       70.20       66.70     22.42 o 
   2  22   7        2.89       33.33     24.88 o 
   3  22   7       95.13       68.95     47.54 o 
   4  22   7      247.88      295.73     35.91 o 
   5  22   7      441.48      392.02     42.61 o 
   6  22   7      118.84       87.80     27.90 o 
   7  22   7       48.50      109.81     34.71 o 
   0  23   7     3100.26     3139.26    143.51 o 
   1  23   7       82.04       43.36     29.41 o 
   2  23   7     2296.70     2420.60     78.26 o 
   3  23   7      239.13      279.48     35.53 o 
   4  23   7      348.75      280.65     48.14 o 
   5  23   7      181.12      199.60     25.72 o 
   6  23   7      138.01      157.24     38.63 o 
   7  23   7      110.42      109.16     34.10 o 
   1  24   7      339.89      310.89     38.07 o 
   2  24   7      131.60      114.42     36.42 o 
   3  24   7       60.74       84.08     20.64 o 
   4  24   7      202.83      227.99     29.81 o 
   5  24   7      236.87      238.08     27.75 o 
   6  24   7      185.55      142.33     35.16 o 
   7  24   7       30.42       19.30     47.76 o 
   0  25   7      265.58      240.01     96.38 o 
   1  25   7      125.67      133.86     28.58 o 
   2  25   7      380.64      397.86     44.98 o 
   3  25   7      288.48      327.62     40.51 o 
   4  25   7      286.09      254.97     36.72 o 
   5  25   7       63.66       64.28     23.62 o 
   6  25   7       52.64       53.33     49.57 o 
   7  25   7       17.11      -33.86     42.22 o 
   1  26   7      283.36      251.35     42.78 o 
   2  26   7      775.48      797.40     62.66 o 
   3  26   7        7.27       -9.38     23.80 o 
   4  26   7      775.85      828.46     69.31 o 
   5  26   7       42.29        1.15     21.38 o 
   6  26   7      283.35      218.83     30.73 o 
   0  27   7     1462.75     1286.21    161.87 o 
   1  27   7       57.32       56.14     27.24 o 
   2  27   7     1019.53     1054.32    108.30 o 
   3  27   7       94.60       79.60     22.32 o 
   4  27   7      131.11       85.29     23.27 o 
   5  27   7       18.34       24.41     15.19 o 
   6  27   7        9.55       23.23     34.87 o 
   1  28   7       94.86       90.48     25.96 o 
   2  28   7      185.76      205.33     30.26 o 
   3  28   7       19.36       77.68     27.09 o 
   4  28   7      537.42      535.95     65.56 o 
   5  28   7       20.28        5.68     21.21 o 
   6  28   7      287.76      312.89     41.62 o 
   0  29   7      662.59      765.14    116.90 o 
   1  29   7        6.65       27.38     27.21 o 
   2  29   7      795.67      784.18     76.26 o 
   3  29   7        4.90      -23.02     40.22 o 
   4  29   7      239.68      236.38     38.97 o 
   5  29   7        0.39       81.57     26.59 o 
   6  29   7       31.88       97.38     33.92 o 
   1  30   7      165.10      208.09     30.43 o 
   2  30   7      126.93      118.55     30.24 o 
   3  30   7       81.92      134.88     25.37 o 
   4  30   7      143.95      137.14     27.89 o 
   5  30   7       13.36        7.92     48.02 o 
   0  31   7      263.68      361.86     59.02 o 
   1  31   7       27.83        1.27     46.39 o 
   2  31   7      756.50      787.53     68.17 o 
   3  31   7       17.92       43.34     18.53 o 
   4  31   7      200.75      181.46     26.56 o 
   5  31   7       98.92       76.19     54.19 o 
   1  32   7      273.53      271.42     43.16 o 
   2  32   7      309.55      267.58     41.37 o 
   3  32   7       46.04       65.38     23.29 o 
   4  32   7       51.47       51.42     27.32 o 
   0  33   7      766.05      702.47    118.85 o 
   1  33   7       47.30       45.15     20.01 o 
   2  33   7      354.79      330.83     37.44 o 
   3  33   7      117.30      148.42     31.89 o 
   4  33   7      151.29      148.61     27.39 o 
   1  34   7       38.09       65.82     23.26 o 
   2  34   7       34.11       27.12     43.22 o 
   3  34   7       41.49       69.43     31.12 o 
   4  34   7       43.17       81.87     68.63 o 
   0  35   7      369.23      428.56     75.80 o 
   1  35   7       42.34       75.00     37.74 o 
   2  35   7      293.24      259.42     39.70 o 
   3  35   7       13.58       85.61     23.73 o 
   1  36   7       19.00       91.82     32.64 o 
   2  36   7       37.76       -4.72     22.59 o 
   0  37   7      357.24      349.54     61.96 o 
   1  37   7       12.04       46.83     33.32 o 
   0   0   8    18877.35    21329.99    574.66 o 
   2   0   8     3651.13     4099.35     68.68 o 
   4   0   8     3507.40     3252.85    106.39 o 
   6   0   8     2758.73     2786.39    106.31 o 
   8   0   8       17.16      -11.09     29.86 o 
   1   1   8      173.39      180.80     11.70 o 
   2   1   8     2341.21     2506.76     41.72 o 
   3   1   8     2299.19     2276.51     56.55 o 
   4   1   8       16.59       42.15     12.33 o 
   5   1   8     1711.54     1770.78     72.60 o 
   6   1   8      117.59      121.39     34.45 o 
   7   1   8      394.69      448.53     38.78 o 
   8   1   8      117.55      175.74     25.19 o 
   9   1   8       16.48       25.78     40.52 o 
   0   2   8     7863.36     8404.54    348.64 o 
   1   2   8      131.76      117.00     13.33 o 
   2   2   8     1719.75     1817.07     45.08 o 
   3   2   8       71.80       92.16     12.93 o 
   4   2   8     4402.33     4243.68     95.34 o 
   5   2   8       95.64      114.19     26.99 o 
   6   2   8     2858.37     3348.86    110.25 o 
   7   2   8      148.37      190.43     24.38 o 
   8   2   8      144.94      107.61     19.27 o 
   9   2   8       22.23       26.67     20.21 o 
   1   3   8       81.80      156.55     11.74 o 
   2   3   8      180.26      178.73     13.38 o 
   3   3   8     1877.63     1898.94     50.25 o 
   4   3   8       43.85       69.16     13.11 o 
   5   3   8     1067.75     1162.31     97.05 o 
   6   3   8      333.52      420.40     38.12 o 
   7   3   8      175.42      165.24     30.95 o 
   8   3   8      237.65      288.58     37.65 o 
   9   3   8        3.18       38.93     15.20 o 
   0   4   8     6491.94     6632.68    135.67 o 
   1   4   8     3885.49     4204.35     53.81 o 
   2   4   8      468.77      487.32     12.41 o 
   3   4   8      106.20      110.94     11.80 o 
   4   4   8      651.10      680.24     21.65 o 
   5   4   8      116.77       89.72     26.75 o 
   6   4   8     1901.61     2081.61    133.64 o 
   7   4   8      219.13      211.36     27.62 o 
   8   4   8      140.50      101.83     22.82 o 
   9   4   8       19.20       52.59     33.86 o 
   1   5   8     8167.53     8208.71    132.89 o 
   2   5   8     3008.54     3148.45     54.35 o 
   3   5   8      391.55      361.18      9.29 o 
   4   5   8      126.82      112.09     17.40 o 
   5   5   8      418.37      426.19     38.88 o 
   6   5   8      582.45      703.13     69.45 o 
   7   5   8       10.74       27.18     20.50 o 
   8   5   8       52.29       68.39     21.56 o 
   9   5   8        0.92       19.35     19.70 o 
   0   6   8     4894.85     4747.45     88.87 o 
   1   6   8       17.09       28.66      8.48 o 
   2   6   8      584.41      602.06     23.25 o 
   3   6   8      158.37      160.18     15.57 o 
   4   6   8      265.34      274.18     26.79 o 
   5   6   8      132.81      148.19     31.98 o 
   6   6   8      460.29      513.04     50.90 o 
   7   6   8      184.82      240.18     32.70 o 
   8   6   8      247.78      254.28     34.68 o 
   9   6   8       60.95       70.77     28.01 o 
   1   7   8     9241.14     9552.66    156.02 o 
   2   7   8     4623.37     4963.70     62.62 o 
   3   7   8     1409.76     1440.49     18.96 o 
   4   7   8      591.94      554.70     37.21 o 
   5   7   8      373.70      479.30     53.99 o 
   6   7   8      208.75      221.35     23.74 o 
   7   7   8       43.58       83.60     21.98 o 
   8   7   8      264.40      270.91     27.19 o 
   9   7   8       50.67      104.82     35.01 o 
   0   8   8      364.60      268.45     32.65 o 
   1   8   8     3449.80     3864.50     66.26 o 
   2   8   8        7.11        8.91     14.61 o 
   3   8   8      356.77      354.50     17.15 o 
   4   8   8       32.07       40.67     10.58 o 
   5   8   8       43.65       86.32     24.29 o 
   6   8   8      321.44      344.88     33.60 o 
   7   8   8       52.70       63.74     21.15 o 
   8   8   8      181.71      201.15     28.37 o 
   9   8   8        2.22       20.51     22.46 o 
   1   9   8     1549.56     1493.10     87.44 o 
   2   9   8     3727.92     4166.38     93.60 o 
   3   9   8     2423.12     2362.51     58.90 o 
   4   9   8      872.52      905.64     38.15 o 
   5   9   8      297.25      320.30     31.28 o 
   6   9   8      529.53      543.94     51.91 o 
   7   9   8       75.19       70.79     24.13 o 
   8   9   8       22.87       38.76     14.68 o 
   9   9   8       43.39       61.07     25.04 o 
   0  10   8     5598.47     5999.85    119.29 o 
   1  10   8       64.82       62.38     15.30 o 
   2  10   8     1407.24     1403.65     29.52 o 
   3  10   8      157.68      168.25     25.14 o 
   4  10   8      800.65      873.59     81.10 o 
   5  10   8      328.30      290.95     28.56 o 
   6  10   8      185.66      176.19     28.37 o 
   7  10   8       51.15       77.92     30.93 o 
   8  10   8       34.42       56.63     51.05 o 
   9  10   8       11.72       32.02     20.56 o 
   1  11   8      777.78      687.29     45.20 o 
   2  11   8     4171.21     4622.89    106.91 o 
   3  11   8     1411.18     1430.07     49.53 o 
   4  11   8      760.49      723.14     40.10 o 
   5  11   8      134.76      118.40     29.45 o 
   6  11   8       27.47       20.92     19.34 o 
   7  11   8      101.22       76.65     21.55 o 
   8  11   8      250.35      226.17     43.30 o 
   0  12   8     2430.67     2088.41     76.65 o 
   1  12   8      249.22      359.91     27.28 o 
   2  12   8     1990.54     1939.24     55.48 o 
   3  12   8       61.01       67.53     13.56 o 
   4  12   8      138.99      202.38     25.61 o 
   5  12   8      154.24      174.96     32.53 o 
   6  12   8        7.46       23.05     12.98 o 
   7  12   8       17.85        7.44     31.35 o 
   8  12   8      121.46      108.91     22.41 o 
   1  13   8     2460.80     2635.42     65.39 o 
   2  13   8     2458.87     2505.84     63.71 o 
   3  13   8      319.98      310.36     29.46 o 
   4  13   8       98.21      119.44     18.58 o 
   5  13   8       25.81       44.86     20.79 o 
   6  13   8      357.98      360.00     45.47 o 
   7  13   8       58.86       69.90     27.75 o 
   8  13   8      182.73      212.14     39.35 o 
   0  14   8      770.60      845.71     86.94 o 
   1  14   8       51.01       67.02     17.00 o 
   2  14   8     1160.05     1150.46     63.33 o 
   3  14   8      470.11      459.92     38.23 o 
   4  14   8      728.06      708.57     41.90 o 
   5  14   8       41.50       25.17     36.34 o 
   6  14   8       70.43       82.33     35.99 o 
   7  14   8      134.35      129.05     38.18 o 
   8  14   8      292.74      255.14     54.35 o 
   1  15   8     3273.23     3005.69     72.73 o 
   2  15   8     2157.60     2185.88     70.82 o 
   3  15   8      729.16      700.81     48.33 o 
   4  15   8       86.99       75.17     20.42 o 
   5  15   8     1000.24     1075.62     94.95 o 
   6  15   8      110.08      109.30     34.88 o 
   7  15   8       47.29       80.38     26.37 o 
   8  15   8       79.61      112.55     47.88 o 
   0  16   8      547.85      607.47     67.07 o 
   1  16   8      369.67      404.60     29.41 o 
   2  16   8     1485.61     1449.60     62.88 o 
   3  16   8      670.61      733.95     55.17 o 
   4  16   8      379.50      395.45     35.37 o 
   5  16   8       65.30       54.00     31.25 o 
   6  16   8      358.39      401.22     50.09 o 
   7  16   8      199.43      145.69     32.27 o 
   8  16   8       39.40       84.07     31.06 o 
   1  17   8      931.03      925.71     69.72 o 
   2  17   8     1556.48     1553.57     89.08 o 
   3  17   8     3683.97     3619.15    119.17 o 
   4  17   8      130.56      109.39     20.67 o 
   5  17   8      829.52      807.84     70.26 o 
   6  17   8      364.02      297.80     46.33 o 
   7  17   8      119.17      109.87     30.32 o 
   8  17   8       19.35        5.45     40.25 o 
   0  18   8      947.98      920.53     90.28 o 
   1  18   8       25.23       44.32     28.82 o 
   2  18   8      494.18      553.69     37.80 o 
   3  18   8      603.51      634.93     49.39 o 
   4  18   8      446.90      393.92     34.47 o 
   5  18   8      485.77      498.66     48.53 o 
   6  18   8      104.85      104.87     33.86 o 
   7  18   8      209.61      165.55     29.03 o 
   8  18   8       95.99       72.20     33.90 o 
   1  19   8      290.42      255.27     27.17 o 
   2  19   8      986.08      896.97     68.56 o 
   3  19   8      726.38      704.06     48.70 o 
   4  19   8       72.71      103.44     19.36 o 
   5  19   8      133.32      171.48     31.57 o 
   6  19   8      349.02      330.48     38.73 o 
   7  19   8       69.82       47.76     16.90 o 
   8  19   8      127.11      190.80     84.42 o 
   0  20   8     6760.81     6473.81    320.19 o 
   1  20   8     1166.92     1159.93    100.60 o 
   2  20   8      622.69      670.77     52.00 o 
   3  20   8      987.19      913.49     82.46 o 
   4  20   8       91.44       83.47     19.01 o 
   5  20   8      203.65      224.31     29.61 o 
   6  20   8       37.67       50.01     20.25 o 
   7  20   8      128.66      192.48     29.77 o 
   1  21   8     1471.97     1578.65    132.72 o 
   2  21   8        1.21       42.30     24.96 o 
   3  21   8       47.25       45.19     26.09 o 
   4  21   8      124.47      118.02     28.51 o 
   5  21   8      108.70      114.61     37.71 o 
   6  21   8      116.24      145.73     29.30 o 
   7  21   8       38.92       37.48     26.24 o 
   0  22   8      215.86      248.17     59.21 o 
   1  22   8      105.17      103.54     24.02 o 
   2  22   8      707.26      773.61     77.04 o 
   3  22   8       57.78       55.54     18.97 o 
   4  22   8      194.37      188.79     26.65 o 
   5  22   8      179.03      102.55     30.60 o 
   6  22   8       21.67       41.43     17.33 o 
   7  22   8      103.50      120.55     25.90 o 
   1  23   8     1093.61     1024.34    102.00 o 
   2  23   8      319.86      293.42     37.18 o 
   3  23   8      271.81      224.54     31.41 o 
   4  23   8      139.61      167.93     31.08 o 
   5  23   8       97.47      117.99     26.82 o 
   6  23   8       71.11       66.37     25.19 o 
   7  23   8       66.39       31.88     26.17 o 
   0  24   8       17.72      -42.67     42.67 o 
   1  24   8      135.79      104.88     49.98 o 
   2  24   8      128.56      116.31     26.72 o 
   3  24   8       67.71       79.15     25.24 o 
   4  24   8       72.21        5.93     20.00 o 
   5  24   8       16.20      -36.23     36.23 o 
   6  24   8       39.14       64.09     33.28 o 
   7  24   8      288.55      168.55     52.44 o 
   1  25   8      425.83      382.56     47.01 o 
   2  25   8       37.94       25.34     25.95 o 
   3  25   8      867.23      901.56     92.49 o 
   4  25   8       30.15       37.10     36.90 o 
   5  25   8      130.74      117.78     28.58 o 
   6  25   8       39.92       58.26     47.58 o 
   0  26   8        5.86       76.26     48.48 o 
   1  26   8       66.45      125.27     24.38 o 
   2  26   8      147.75      192.98     33.22 o 
   3  26   8      141.38      131.18     31.76 o 
   4  26   8      122.22      162.18     27.98 o 
   5  26   8      311.07      342.59     44.61 o 
   6  26   8        9.25       33.73     22.95 o 
   1  27   8      135.92      134.32     30.51 o 
   2  27   8       19.77       35.16     23.03 o 
   3  27   8      212.68      216.65     27.20 o 
   4  27   8      244.43      253.88     30.41 o 
   5  27   8      286.29      197.55     50.00 o 
   6  27   8        5.41       26.20     32.31 o 
   0  28   8       21.08       39.73     40.15 o 
   1  28   8       11.16       10.12     38.52 o 
   2  28   8       10.79       21.72     26.41 o 
   3  28   8       30.14       53.18     22.80 o 
   4  28   8       55.40       47.69     15.75 o 
   5  28   8      331.81      325.26     38.68 o 
   6  28   8       71.06       57.25     54.35 o 
   1  29   8       58.81      122.83     30.84 o 
   2  29   8       27.06       77.04     25.04 o 
   3  29   8       25.01       36.12     21.89 o 
   4  29   8      246.83      289.82     34.54 o 
   5  29   8      143.51      102.83     39.77 o 
   0  30   8       41.25       78.17     78.19 o 
   1  30   8       13.40       23.67     61.34 o 
   2  30   8       21.02       74.01     26.79 o 
   3  30   8       23.89       48.40     20.77 o 
   4  30   8      136.27      104.59     28.46 o 
   5  30   8       51.58       55.26     28.90 o 
   1  31   8       22.56       20.26     23.44 o 
   2  31   8       92.27      112.91     28.74 o 
   3  31   8       55.53       84.52     24.40 o 
   4  31   8      262.48      188.77     36.98 o 
   5  31   8      112.89      103.97     25.41 o 
   0  32   8        5.87      -11.10     34.49 o 
   1  32   8       51.27      129.06     26.05 o 
   2  32   8       22.84       28.25     27.44 o 
   3  32   8       51.71       46.99     36.43 o 
   4  32   8      154.94      180.57     55.07 o 
   1  33   8       30.44       45.03     25.90 o 
   2  33   8       15.31       88.14     26.07 o 
   3  33   8      266.83      291.46     53.32 o 
   4  33   8      125.19      121.86     33.04 o 
   0  34   8      175.84      175.86     58.12 o 
   1  34   8        3.84       56.16     22.54 o 
   2  34   8       19.08      -18.86     28.03 o 
   3  34   8      104.02       82.15     41.65 o 
   1  35   8        0.64       18.32     41.91 o 
   2  35   8       34.70       56.18     28.00 o 
   0  36   8      215.78      172.54     42.35 o 
   1  36   8        1.00      101.90     26.59 o 
   2  36   8       54.71      108.36     34.49 o 
   2   0   9      601.39      619.41     40.14 o 
   4   0   9     1798.08     1875.74     97.72 o 
   6   0   9      871.58      930.57    103.65 o 
   8   0   9       29.03      157.52     47.27 o 
   0   1   9      160.07      184.80     20.20 o 
   1   1   9     3457.18     3545.36     39.90 o 
   2   1   9      416.40      380.13     13.76 o 
   3   1   9     2962.25     3136.29     72.57 o 
   4   1   9       62.56       57.63     13.98 o 
   5   1   9     2519.34     2774.36    134.95 o 
   6   1   9        0.19       24.92     22.82 o 
   7   1   9     1206.75     1254.18     87.98 o 
   8   1   9       40.08       51.52     21.30 o 
   9   1   9       74.30      117.74     26.17 o 
   1   2   9       24.13        6.31     16.87 o 
   2   2   9       64.52       47.44      8.78 o 
   3   2   9       89.95      103.65     13.31 o 
   4   2   9     1734.84     1780.85     60.68 o 
   5   2   9      430.32      462.98     36.37 o 
   6   2   9      291.72      339.18     33.15 o 
   7   2   9       44.70       87.68     26.59 o 
   8   2   9       67.55       72.82     40.32 o 
   9   2   9        1.96        8.39     24.59 o 
   0   3   9       32.10        8.13     17.14 o 
   1   3   9     3003.49     3022.95     44.09 o 
   2   3   9      380.03      414.32     13.19 o 
   3   3   9     3502.72     3432.95     75.49 o 
   4   3   9       79.89      118.75     18.52 o 
   5   3   9     3378.94     3528.68    206.47 o 
   6   3   9      279.63      316.75     31.27 o 
   7   3   9      513.68      544.66     42.72 o 
   8   3   9       38.19       60.04     23.13 o 
   9   3   9       29.58       53.43     24.63 o 
   1   4   9      191.71      258.14     19.20 o 
   2   4   9       40.58       35.11      8.27 o 
   3   4   9      418.06      424.25     13.50 o 
   4   4   9      753.39      717.75     24.63 o 
   5   4   9      241.96      270.48     28.41 o 
   6   4   9      230.17      260.46     30.00 o 
   7   4   9       82.69      143.10     32.79 o 
   8   4   9      262.90      251.40     39.31 o 
   9   4   9        4.79      -13.29     21.48 o 
   0   5   9     1249.26     1320.25     80.83 o 
   1   5   9     1460.10     1469.63     48.15 o 
   2   5   9      514.07      548.00     25.64 o 
   3   5   9     5139.07     5105.88     99.19 o 
   4   5   9       22.61       31.22     34.97 o 
   5   5   9     1534.37     1535.63    100.07 o 
   6   5   9       51.20       38.97     20.02 o 
   7   5   9      906.43      934.33     73.94 o 
   8   5   9       73.29       92.18     26.50 o 
   9   5   9      164.11      170.40     28.07 o 
   1   6   9       17.14       22.63     11.96 o 
   2   6   9       53.59       59.34      9.87 o 
   3   6   9      118.37      110.30     15.92 o 
   4   6   9       67.21       50.27     22.86 o 
   5   6   9      153.96      143.12     30.01 o 
   6   6   9      249.48      321.65     36.65 o 
   7   6   9      211.48      206.66     27.21 o 
   8   6   9       72.72      103.41     27.86 o 
   9   6   9       66.84       69.24     25.92 o 
   0   7   9      348.55      360.12     32.25 o 
   1   7   9      203.60      164.76     15.70 o 
   2   7   9      354.87      339.34     29.20 o 
   3   7   9     3952.57     4110.22     94.45 o 
   4   7   9       16.68       28.33     15.85 o 
   5   7   9     1486.81     1460.64     82.89 o 
   6   7   9       81.48       99.29     25.53 o 
   7   7   9      290.42      364.30     38.72 o 
   8   7   9       63.69       78.53     23.05 o 
   9   7   9      129.12      185.00     47.13 o 
   1   8   9     1437.52     1562.68     52.19 o 
   2   8   9       15.59       28.20     16.86 o 
   3   8   9      754.59      755.94     37.19 o 
   4   8   9       43.77       32.32      9.40 o 
   5   8   9      200.36      174.30     32.49 o 
   6   8   9       82.48      105.28     23.01 o 
   7   8   9        2.32       33.53     29.92 o 
   8   8   9       16.86      -20.01     25.47 o 
   0   9   9       64.67       74.26     18.17 o 
   1   9   9     1948.09     2011.61     56.93 o 
   2   9   9      172.22      191.92     15.62 o 
   3   9   9     1799.66     1903.91     54.76 o 
   4   9   9       98.69       99.23     18.77 o 
   5   9   9     1454.42     1277.81    109.81 o 
   6   9   9       81.77       72.55     28.97 o 
   7   9   9      466.03      592.53     51.02 o 
   8   9   9       45.75       43.62     29.94 o 
   1  10   9      701.67      714.69     49.32 o 
   2  10   9       42.83       60.23     19.90 o 
   3  10   9       72.39       82.14     12.43 o 
   4  10   9      403.51      466.68     46.84 o 
   5  10   9      279.64      271.27     35.11 o 
   6  10   9      300.93      309.51     28.81 o 
   7  10   9      255.93      254.09     34.41 o 
   8  10   9      238.17      231.34     28.75 o 
   0  11   9      575.83      669.15     53.43 o 
   1  11   9      655.11      665.26     40.23 o 
   2  11   9        5.79       16.64      9.24 o 
   3  11   9     1328.62     1370.81     51.40 o 
   4  11   9      228.04      242.26     22.55 o 
   5  11   9     2492.22     2605.87    101.84 o 
   6  11   9      100.93      109.06     40.90 o 
   7  11   9      774.14      743.29     66.09 o 
   8  11   9      164.93      156.08     27.74 o 
   1  12   9      320.91      276.48     22.51 o 
   2  12   9       43.44       73.38     14.89 o 
   3  12   9       28.37       37.34     14.30 o 
   4  12   9      286.65      334.02     29.09 o 
   5  12   9      663.56      579.25     66.49 o 
   6  12   9      300.01      329.83     61.45 o 
   7  12   9       65.07      112.57     29.61 o 
   8  12   9      107.66      107.54     27.24 o 
   0  13   9      538.77      534.25     61.23 o 
   1  13   9       66.44      100.10     20.75 o 
   2  13   9       51.90       39.32     23.91 o 
   3  13   9     1242.40     1261.29     57.61 o 
   4  13   9      114.10      106.50     16.16 o 
   5  13   9     1840.23     1933.92     78.66 o 
   6  13   9       38.32       34.90     34.62 o 
   7  13   9      419.44      358.32     49.79 o 
   8  13   9       95.21      128.68     25.90 o 
   1  14   9      345.74      393.47     27.80 o 
   2  14   9       66.36       62.38     15.99 o 
   3  14   9       59.21       35.72     23.07 o 
   4  14   9      218.75      205.00     27.39 o 
   5  14   9      379.16      424.84     49.30 o 
   6  14   9       96.47      107.57     30.49 o 
   7  14   9      128.61      105.92     35.04 o 
   8  14   9       72.04       82.96     22.16 o 
   0  15   9      324.27      346.40     58.08 o 
   1  15   9       54.03       46.76     20.26 o 
   2  15   9       41.43       88.75     37.96 o 
   3  15   9      857.09      899.84     32.88 o 
   4  15   9       26.02       65.63     24.30 o 
   5  15   9     1086.37     1139.14     94.56 o 
   6  15   9      261.95      209.30     31.95 o 
   7  15   9      723.77      809.70     62.47 o 
   8  15   9       23.69       -4.70     17.13 o 
   1  16   9      123.13      126.09     18.62 o 
   2  16   9       49.16       51.35     20.64 o 
   3  16   9      213.01      223.03     39.36 o 
   4  16   9       84.98       72.60     22.65 o 
   5  16   9       60.13       74.18     23.23 o 
   6  16   9      128.92      131.50     27.64 o 
   7  16   9       10.43       30.67     26.38 o 
   8  16   9        5.99        8.42     52.72 o 
   0  17   9      736.24      720.86     68.65 o 
   1  17   9      345.60      312.38     30.51 o 
   2  17   9      478.11      503.48     37.52 o 
   3  17   9     1994.05     1925.23     75.70 o 
   4  17   9      191.21      167.38     26.14 o 
   5  17   9      375.52      375.81     49.77 o 
   6  17   9      233.73      189.12     25.31 o 
   7  17   9      223.43      346.26     50.92 o 
   8  17   9      102.75       37.39     32.47 o 
   1  18   9      991.15      974.02    106.00 o 
   2  18   9      100.38      101.93     22.49 o 
   3  18   9     1725.35     1747.41     84.34 o 
   4  18   9      710.34      725.28     49.61 o 
   5  18   9      330.64      347.98     38.18 o 
   6  18   9      128.08      117.28     40.16 o 
   7  18   9       33.89       91.55     24.71 o 
   0  19   9       29.13       55.98     22.76 o 
   1  19   9      301.00      289.16     31.70 o 
   2  19   9     1556.42     1586.59     96.97 o 
   3  19   9       66.12       58.52     14.32 o 
   4  19   9      373.88      301.88     27.93 o 
   5  19   9      259.75      250.86     39.34 o 
   6  19   9       23.46       32.02     19.20 o 
   7  19   9      116.86      123.41     37.20 o 
   1  20   9     1670.29     1732.18     81.28 o 
   2  20   9      566.25      574.59     49.45 o 
   3  20   9      834.30      758.40     58.26 o 
   4  20   9       81.19      133.62     23.77 o 
   5  20   9      204.48      186.46     32.62 o 
   6  20   9       62.56       37.68     18.75 o 
   7  20   9       64.69       72.38     34.46 o 
   0  21   9     1198.23     1194.23    133.38 o 
   1  21   9      518.29      518.35     40.44 o 
   2  21   9      456.93      531.87     45.95 o 
   3  21   9      149.55      169.97     27.99 o 
   4  21   9       28.39       93.17     23.08 o 
   5  21   9      448.56      437.43     46.32 o 
   6  21   9      103.34      114.05     34.62 o 
   7  21   9      230.60      208.11     41.00 o 
   1  22   9       30.73       31.44     21.76 o 
   2  22   9      129.83      131.82     38.12 o 
   3  22   9      100.64       74.65     24.33 o 
   4  22   9       37.11       63.27     28.17 o 
   5  22   9      165.15      207.42     40.58 o 
   6  22   9      167.91      154.60     29.30 o 
   7  22   9       13.68       20.83     19.79 o 
   0  23   9      442.79      364.24     47.55 o 
   1  23   9       24.26       47.52     20.41 o 
   2  23   9       49.16       15.23     21.91 o 
   3  23   9      661.94      633.45     55.80 o 
   4  23   9       36.64       31.87     16.97 o 
   5  23   9      438.05      444.93     95.94 o 
   6  23   9       14.00       66.94     26.45 o 
   7  23   9      107.99       53.55     29.29 o 
   1  24   9      708.78      689.53     64.81 o 
   2  24   9      120.93      123.29     73.55 o 
   3  24   9      365.44      320.06     41.03 o 
   4  24   9      132.17      129.95     22.62 o 
   5  24   9        2.34       18.87     20.26 o 
   6  24   9       53.65       72.62     53.68 o 
   0  25   9       92.26      107.53     54.89 o 
   1  25   9        5.63       15.99     36.93 o 
   2  25   9       14.10       -0.86     21.03 o 
   3  25   9      227.83      197.74     39.34 o 
   4  25   9        2.04       37.78     18.95 o 
   5  25   9       86.65       76.83     34.09 o 
   6  25   9      115.87      160.08     27.26 o 
   1  26   9      723.27      764.94     71.30 o 
   2  26   9       83.89       93.38     23.36 o 
   3  26   9      609.14      615.45     60.76 o 
   4  26   9       40.77       88.14     34.89 o 
   5  26   9      117.50      102.10     38.53 o 
   6  26   9       77.27      140.40     36.51 o 
   0  27   9       39.71        9.08     30.51 o 
   1  27   9       15.80       47.05     30.69 o 
   2  27   9       12.05        8.23     32.16 o 
   3  27   9       51.29       73.01     32.11 o 
   4  27   9      179.43      156.46     27.16 o 
   5  27   9       27.70        8.60     24.16 o 
   6  27   9       37.86       33.08     29.88 o 
   1  28   9      743.01      764.60     84.84 o 
   2  28   9       73.35      120.51     25.40 o 
   3  28   9      344.44      296.60     39.17 o 
   4  28   9        3.15       15.74     41.37 o 
   5  28   9       54.80       73.90     24.86 o 
   0  29   9       20.73       47.92     44.47 o 
   1  29   9       17.56       31.89     26.76 o 
   2  29   9        1.93      -23.89     28.92 o 
   3  29   9       12.36       67.28     35.82 o 
   4  29   9       61.76       67.02     28.95 o 
   5  29   9       21.71       61.87     27.42 o 
   1  30   9      463.91      420.30     40.89 o 
   2  30   9       11.55       17.59     36.57 o 
   3  30   9      272.44      316.01     43.82 o 
   4  30   9       30.18       37.00     25.33 o 
   5  30   9       91.28       72.75     27.15 o 
   0  31   9        8.11       73.11     28.53 o 
   1  31   9       39.32       47.26     26.07 o 
   2  31   9      110.27       96.72     25.12 o 
   3  31   9       27.49      101.92     24.72 o 
   4  31   9      153.18      158.10     34.76 o 
   1  32   9       29.87        7.98     22.63 o 
   2  32   9       25.65       17.53     23.41 o 
   3  32   9      459.03      356.66     53.50 o 
   4  32   9        0.41       32.47     25.22 o 
   0  33   9      242.25      197.23     45.38 o 
   1  33   9      234.83      238.91     34.47 o 
   2  33   9        2.11        7.44     21.11 o 
   3  33   9      139.29      113.20     31.38 o 
   1  34   9      721.90      666.85    120.69 o 
   2  34   9       58.70      100.59     29.88 o 
   3  34   9      279.05      227.71     40.10 o 
   0  35   9      101.92      138.66     44.42 o 
   1  35   9       59.64       81.49     43.69 o 
   2  35   9       14.37       32.72     22.32 o 
   0   0  10     3061.24     3503.07    114.49 o 
   2   0  10      931.59      928.84     51.69 o 
   4   0  10     2359.10     2506.95    106.03 o 
   6   0  10      677.26      550.94     75.80 o 
   8   0  10        4.97       -7.96     31.74 o 
   1   1  10      536.26      512.70     27.53 o 
   2   1  10      749.09      698.94     14.76 o 
   3   1  10      576.04      634.19     31.32 o 
   4   1  10      193.64      160.02     17.12 o 
   5   1  10       38.09       34.35     32.67 o 
   6   1  10      179.76      195.56     33.15 o 
   7   1  10       71.81      108.48     23.06 o 
   8   1  10       11.35       24.13     21.07 o 
   0   2  10     2061.10     2133.20     44.36 o 
   1   2  10      256.66      251.00     14.67 o 
   2   2  10     1204.68     1164.27     22.12 o 
   3   2  10      116.17      125.20     13.21 o 
   4   2  10      910.94      995.04     24.95 o 
   5   2  10       25.31       56.74     21.50 o 
   6   2  10      424.76      445.28     43.89 o 
   7   2  10      224.56      227.50     43.10 o 
   8   2  10       75.74      113.48     24.55 o 
   1   3  10      498.65      458.94     32.65 o 
   2   3  10     1435.50     1437.15     26.73 o 
   3   3  10      604.25      596.81     23.53 o 
   4   3  10     1167.06     1176.80     52.07 o 
   5   3  10       48.63       75.59     25.11 o 
   6   3  10      137.59      109.31     26.56 o 
   7   3  10      104.17      158.83     24.84 o 
   8   3  10        5.20       44.66     39.98 o 
   0   4  10     2923.35     3075.61     72.44 o 
   1   4  10     1717.91     1757.11     60.54 o 
   2   4  10      808.26      795.13     16.10 o 
   3   4  10     1338.93     1349.91     51.57 o 
   4   4  10     1821.06     1862.01     68.05 o 
   5   4  10      275.25      261.95     22.73 o 
   6   4  10      658.94      757.83     63.35 o 
   7   4  10       89.71      129.47     25.73 o 
   8   4  10       79.89      119.54     27.07 o 
   1   5  10      175.04      170.69     21.95 o 
   2   5  10     2737.07     2734.20     55.07 o 
   3   5  10       99.73      101.69     12.03 o 
   4   5  10     1099.19     1152.79     57.51 o 
   5   5  10     1440.74     1493.05     85.13 o 
   6   5  10      321.20      378.28     34.14 o 
   7   5  10       48.56       52.89     25.45 o 
   8   5  10       26.36        2.55     37.91 o 
   0   6  10     1621.37     1269.46     54.86 o 
   1   6  10      319.87      291.60     21.00 o 
   2   6  10     1905.83     1786.46     45.96 o 
   3   6  10      463.17      448.87     34.40 o 
   4   6  10     1615.57     1643.72    105.43 o 
   5   6  10       11.23       17.32     15.98 o 
   6   6  10      773.85      847.26     53.91 o 
   7   6  10      327.41      340.40     36.30 o 
   8   6  10       10.90       30.86     25.76 o 
   1   7  10       47.99       62.89     14.39 o 
   2   7  10      772.26      729.85     43.51 o 
   3   7  10      528.52      477.43     23.14 o 
   4   7  10      333.28      288.79     41.10 o 
   5   7  10     1121.82     1071.88     71.89 o 
   6   7  10      156.14      148.69     25.98 o 
   7   7  10       88.76      126.01     29.64 o 
   8   7  10        4.60       45.44     17.60 o 
   0   8  10     1222.63     1131.95    117.89 o 
   1   8  10      248.57      272.15     22.35 o 
   2   8  10     3407.37     3351.12     77.76 o 
   3   8  10     2132.38     2160.45     79.90 o 
   4   8  10      981.41      879.92     80.50 o 
   5   8  10       65.27       66.55     17.56 o 
   6   8  10       63.95      100.17     21.38 o 
   7   8  10      120.70       74.65     23.23 o 
   8   8  10       28.71       31.52     20.16 o 
   1   9  10        8.50        3.23     24.13 o 
   2   9  10      405.87      399.11     29.91 o 
   3   9  10      199.57      168.70     18.60 o 
   4   9  10      448.12      513.61     47.25 o 
   5   9  10      615.17      542.82     47.80 o 
   6   9  10      180.76      197.04     29.93 o 
   7   9  10       66.49       69.77     33.78 o 
   8   9  10       96.44       81.44     27.11 o 
   0  10  10     7609.22     7327.61    312.99 o 
   1  10  10       28.28       29.27     14.59 o 
   2  10  10     3255.52     3248.77     74.76 o 
   3  10  10     2453.09     2515.69     80.70 o 
   4  10  10      377.10      453.71     54.96 o 
   5  10  10      116.88      113.71     23.18 o 
   6  10  10       81.77       84.91     26.11 o 
   7  10  10      299.07      297.02     40.04 o 
   8  10  10       52.91       79.27     26.07 o 
   1  11  10       52.40       71.23     18.39 o 
   2  11  10      669.95      675.89     49.62 o 
   3  11  10      112.69      101.65     16.75 o 
   4  11  10     1217.71     1156.73    111.70 o 
   5  11  10      363.89      341.66     36.62 o 
   6  11  10      131.54      122.80     28.24 o 
   7  11  10      102.59       48.91     21.71 o 
   8  11  10       55.92       78.23     24.98 o 
   0  12  10     6288.30     6191.56    191.68 o 
   1  12  10       84.93       73.49     18.58 o 
   2  12  10     2692.91     2786.03     92.50 o 
   3  12  10      363.13      310.98     26.79 o 
   4  12  10      460.51      492.67     45.40 o 
   5  12  10      167.32      116.22     25.96 o 
   6  12  10       16.02       38.72     18.97 o 
   7  12  10      474.07      435.17     44.89 o 
   8  12  10       50.21       46.65     33.45 o 
   1  13  10       11.90       32.63     14.57 o 
   2  13  10     1041.43     1041.15     62.71 o 
   3  13  10      345.08      379.68     35.88 o 
   4  13  10      386.51      355.46     34.09 o 
   5  13  10      411.13      392.71     42.66 o 
   6  13  10      273.17      228.07     29.20 o 
   7  13  10       78.61       71.11     24.69 o 
   8  13  10       52.99      101.61     26.32 o 
   0  14  10     4555.01     4692.89    186.56 o 
   1  14  10      307.52      363.71     32.73 o 
   2  14  10     1980.70     2085.07     78.43 o 
   3  14  10      675.16      602.19     46.90 o 
   4  14  10      769.02      782.38     73.11 o 
   5  14  10      115.50       91.29     29.95 o 
   6  14  10        9.78       22.73     24.53 o 
   7  14  10      210.29      196.90     35.76 o 
   8  14  10       55.31       43.04     35.67 o 
   1  15  10      118.72      119.26     15.27 o 
   2  15  10       81.33      111.69     19.49 o 
   3  15  10       45.09      103.63     23.51 o 
   4  15  10       11.71       21.97     21.57 o 
   5  15  10       58.38       61.29     23.30 o 
   6  15  10      128.83      115.10     33.42 o 
   7  15  10       53.56       88.99     25.79 o 
   8  15  10      121.45      125.16     27.06 o 
   0  16  10     1128.96     1153.52     89.38 o 
   1  16  10     1428.74     1269.92     96.22 o 
   2  16  10     2623.52     2758.06     83.44 o 
   3  16  10      817.81      756.07     45.25 o 
   4  16  10      412.80      390.10     41.90 o 
   5  16  10       33.46        9.02     14.87 o 
   6  16  10       13.60       32.28     24.34 o 
   7  16  10        7.75       32.50     48.33 o 
   1  17  10     2727.94     2930.58    110.40 o 
   2  17  10     1874.72     1826.92     99.10 o 
   3  17  10       49.31       51.36     14.46 o 
   4  17  10       17.42       11.14     14.34 o 
   5  17  10       11.95       47.24     26.17 o 
   6  17  10       58.17       66.48     27.36 o 
   7  17  10      177.76      152.91     36.15 o 
   0  18  10    11356.49    11732.93    565.36 o 
   1  18  10     1028.96     1061.53    107.52 o 
   2  18  10     3014.75     2938.18    110.86 o 
   3  18  10      242.08      214.01     30.79 o 
   4  18  10       34.96       31.11     43.57 o 
   5  18  10      300.73      277.11     37.97 o 
   6  18  10       43.87       59.42     18.95 o 
   7  18  10        8.73       53.92     37.85 o 
   1  19  10       38.30       63.23     18.10 o 
   2  19  10      508.15      462.44     38.13 o 
   3  19  10      742.64      720.96     63.90 o 
   4  19  10       78.06       97.37     26.06 o 
   5  19  10       49.60       74.66     28.16 o 
   6  19  10       75.58       83.96     25.89 o 
   7  19  10       46.76       84.84     25.93 o 
   0  20  10     3749.84     4327.96    189.18 o 
   1  20  10      144.13      113.58     25.76 o 
   2  20  10     1270.94     1368.64     68.24 o 
   3  20  10      407.43      364.83     36.40 o 
   4  20  10      419.15      379.37     45.28 o 
   5  20  10      131.05      118.44     27.61 o 
   6  20  10       27.16       28.97     34.19 o 
   7  20  10       71.26       83.27     24.49 o 
   1  21  10     2789.52     2749.10    143.70 o 
   2  21  10      424.26      406.86     41.41 o 
   3  21  10      147.02      166.82     22.90 o 
   4  21  10       27.98       41.23     21.41 o 
   5  21  10      109.09       55.01     20.78 o 
   6  21  10       96.31       89.72     21.74 o 
   7  21  10       92.59       98.94     28.89 o 
   0  22  10      133.52       97.61     37.19 o 
   1  22  10     1138.50     1134.74     89.45 o 
   2  22  10      282.68      300.80     29.21 o 
   3  22  10      109.47      121.79     24.66 o 
   4  22  10      141.56      139.27     34.51 o 
   5  22  10        5.19       53.01     24.60 o 
   6  22  10       51.45       88.56     28.81 o 
   7  22  10       13.61        8.86     34.71 o 
   1  23  10      527.51      477.41     49.56 o 
   2  23  10       63.10       45.19     19.32 o 
   3  23  10      141.32      206.18     26.52 o 
   4  23  10      230.35      182.56     32.49 o 
   5  23  10      165.04      146.93     28.86 o 
   6  23  10      208.61      268.58     32.59 o 
   0  24  10       94.40       96.76     35.69 o 
   1  24  10      324.25      254.78     35.49 o 
   2  24  10      192.96      209.87     30.25 o 
   3  24  10      143.96      170.85     32.31 o 
   4  24  10      176.15      210.52     29.05 o 
   5  24  10       25.43       19.86     29.58 o 
   6  24  10       85.14       30.55     56.77 o 
   1  25  10       45.68       91.65     23.01 o 
   2  25  10      134.35      164.31     31.76 o 
   3  25  10        7.03       21.53     28.27 o 
   4  25  10       60.48       54.87     30.72 o 
   5  25  10      368.78      391.85     60.09 o 
   6  25  10      134.64      140.80     32.51 o 
   0  26  10      571.53      594.19     78.79 o 
   1  26  10       35.10       16.97     30.74 o 
   2  26  10      143.95      106.91     48.19 o 
   3  26  10      165.99      136.87     29.71 o 
   4  26  10      142.38       98.76     33.38 o 
   5  26  10       32.23       40.81     22.88 o 
   6  26  10      184.41      186.17     44.96 o 
   1  27  10       29.79       24.85     18.78 o 
   2  27  10       48.66       49.71     19.68 o 
   3  27  10       37.92       81.06     24.53 o 
   4  27  10       80.00       70.77     35.95 o 
   5  27  10       11.95       47.58     27.15 o 
   0  28  10      106.97      142.68     40.32 o 
   1  28  10       40.35       80.44     27.02 o 
   2  28  10       41.13       49.12     20.89 o 
   3  28  10        3.35       41.88     34.55 o 
   4  28  10      153.24      171.59     41.02 o 
   5  28  10        6.62       44.48     32.94 o 
   1  29  10       39.89       80.78     25.44 o 
   2  29  10      185.62      215.41     36.70 o 
   3  29  10       36.27       24.24     32.26 o 
   4  29  10       71.74       88.31     42.90 o 
   5  29  10        4.90       60.34     38.90 o 
   0  30  10       76.38      129.95     33.22 o 
   1  30  10       22.11       35.24     30.36 o 
   2  30  10      120.29      106.55     40.37 o 
   3  30  10        9.58       30.17     22.00 o 
   4  30  10      349.75      274.20     42.95 o 
   1  31  10       48.61       96.65     28.03 o 
   2  31  10      124.95      183.26     27.67 o 
   3  31  10        8.10       36.69     25.47 o 
   4  31  10      173.59      149.30     38.40 o 
   0  32  10      176.12      100.75     37.72 o 
   1  32  10        4.36       27.63     22.54 o 
   2  32  10      116.70      113.47     27.60 o 
   3  32  10       14.70       33.24     21.17 o 
   1  33  10       55.62      131.25     24.54 o 
   2  33  10        9.84       69.64     32.59 o 
   3  33  10        6.48       93.79     22.66 o 
   0  34  10      194.32      198.14     42.28 o 
   1  34  10       12.77       36.40     28.44 o 
   2  34  10       24.26       23.56     18.13 o 
   1  35  10        1.81       63.59     32.45 o 
   2   0  11      962.76     1019.85     47.08 o 
   4   0  11      504.55      480.00     51.06 o 
   6   0  11      751.45      748.82     87.18 o 
   8   0  11      332.07      297.92     51.89 o 
   0   1  11       73.01       86.85     22.77 o 
   1   1  11      403.82      407.87     25.36 o 
   2   1  11      188.15      161.15     14.43 o 
   3   1  11      416.25      354.81     17.14 o 
   4   1  11        0.37        4.05     11.16 o 
   5   1  11      685.47      712.21     61.88 o 
   6   1  11        9.04       73.98     23.86 o 
   7   1  11      230.23      239.22     31.27 o 
   8   1  11        8.00       39.81     17.05 o 
   1   2  11       26.29       30.75     10.16 o 
   2   2  11     1009.91      990.95     25.42 o 
   3   2  11      461.06      421.79     15.89 o 
   4   2  11      360.64      435.05     34.26 o 
   5   2  11       22.89       89.61     25.95 o 
   6   2  11      607.44      636.81     43.84 o 
   7   2  11      225.30      220.81     31.33 o 
   8   2  11      328.43      422.64     43.24 o 
   0   3  11      518.09      509.59     53.69 o 
   1   3  11     1716.41     1729.33     45.89 o 
   2   3  11      397.27      351.10     25.56 o 
   3   3  11       64.64       52.06     16.82 o 
   4   3  11      199.53      190.97     18.60 o 
   5   3  11      318.87      342.91     37.10 o 
   6   3  11       87.52       78.23     34.03 o 
   7   3  11      116.35      127.57     35.65 o 
   8   3  11        7.71       20.20     21.01 o 
   1   4  11      154.47      154.56     18.46 o 
   2   4  11      360.63      406.27     29.94 o 
   3   4  11      166.21      158.52     11.70 o 
   4   4  11      754.66      767.22     25.90 o 
   5   4  11        1.49       55.83     22.61 o 
   6   4  11      538.95      653.74     53.83 o 
   7   4  11       31.36       46.54     20.47 o 
   8   4  11      161.59      233.04     51.63 o 
   0   5  11      754.97      779.24     70.15 o 
   1   5  11      367.21      420.27     30.13 o 
   2   5  11      381.28      356.96     18.48 o 
   3   5  11       56.26       50.90     10.09 o 
   4   5  11      264.31      185.34     41.19 o 
   5   5  11     1030.91     1219.44     58.40 o 
   6   5  11       49.04       79.24     35.66 o 
   7   5  11      339.84      442.92     48.21 o 
   8   5  11       15.14       20.28     15.73 o 
   1   6  11      183.20      239.28     27.01 o 
   2   6  11        0.57        0.77     10.77 o 
   4   6  11     1750.90     1925.36     96.94 o 
   5   6  11        3.42       -0.17     28.42 o 
   6   6  11      797.30      922.18     68.43 o 
   7   6  11      120.17      149.64     27.95 o 
   8   6  11      162.63      172.75     40.87 o 
   0   7  11      778.99      720.79     70.38 o 
   1   7  11      455.61      500.37     31.67 o 
   2   7  11      785.42      699.42     27.01 o 
   3   7  11      118.47      164.87     30.01 o 
   4   7  11      242.85      299.36     52.53 o 
   5   7  11      969.39      893.12     66.43 o 
   6   7  11       23.30       27.53     22.29 o 
   7   7  11      281.29      288.67     31.86 o 
   8   7  11       68.03       77.18     19.21 o 
   1   8  11       20.22       16.92     15.46 o 
   2   8  11      636.39      612.98     45.93 o 
   3   8  11      102.09      136.72     22.55 o 
   4   8  11      523.33      522.51     46.17 o 
   5   8  11      273.58      288.55     29.33 o 
   6   8  11     1090.31     1160.87     88.57 o 
   7   8  11       33.61       35.92     24.57 o 
   8   8  11      341.02      368.97     51.93 o 
   0   9  11     1054.66      957.28    126.61 o 
   1   9  11       37.86       34.62     17.22 o 
   2   9  11       61.89       80.24     16.26 o 
   3   9  11       14.05       25.20     17.91 o 
   4   9  11      441.77      390.60     39.91 o 
   5   9  11      242.63      169.89     30.44 o 
   6   9  11      177.63      161.92     26.26 o 
   7   9  11      175.82      172.50     30.99 o 
   8   9  11       82.15       57.36     29.49 o 
   1  10  11      132.58      167.12     23.50 o 
   2  10  11      884.78      889.86     42.35 o 
   3  10  11      218.32      208.34     23.67 o 
   4  10  11     1060.65     1101.94    104.66 o 
   5  10  11      134.47      141.75     22.28 o 
   6  10  11      801.41      826.61     84.88 o 
   7  10  11      274.85      321.62     33.38 o 
   8  10  11       89.14      116.29     24.99 o 
   0  11  11     1682.30     1560.00    147.86 o 
   1  11  11      385.91      356.71     29.42 o 
   2  11  11      331.70      341.26     27.33 o 
   3  11  11        7.96       40.48     18.80 o 
   4  11  11      266.65      273.80     33.02 o 
   5  11  11      286.89      324.59     41.36 o 
   6  11  11       58.75       83.01     28.99 o 
   7  11  11      159.84      157.50     27.95 o 
   8  11  11      217.31      217.37     34.90 o 
   1  12  11      389.61      393.71     32.70 o 
   2  12  11      336.69      371.02     31.23 o 
   3  12  11      363.37      369.65     31.15 o 
   4  12  11     1369.20     1369.46     78.98 o 
   5  12  11       81.96       98.37     25.89 o 
   6  12  11      189.77      257.58     42.74 o 
   7  12  11        0.72      -25.07     25.07 o 
   8  12  11      353.85      435.52     45.46 o 
   0  13  11     1502.34     1557.92     77.52 o 
   1  13  11       89.21      136.53     19.49 o 
   2  13  11      347.69      311.02     32.37 o 
   3  13  11      123.44      148.56     20.92 o 
   4  13  11       76.28       34.33     16.26 o 
   5  13  11      253.61      256.01     55.31 o 
   6  13  11        0.01       -0.93     27.48 o 
   7  13  11      175.59      179.24     37.40 o 
   8  13  11      114.20      132.36     26.35 o 
   1  14  11      384.22      419.02     36.60 o 
   2  14  11      217.86      228.90     21.51 o 
   3  14  11      823.87      789.03     36.40 o 
   4  14  11      719.43      678.67     64.23 o 
   5  14  11      200.67      184.58     37.91 o 
   6  14  11      204.69      209.26     39.54 o 
   7  14  11       25.85       60.17     25.35 o 
   0  15  11      803.51      926.85     78.37 o 
   1  15  11      103.35      134.81     18.55 o 
   2  15  11      630.65      643.31     38.28 o 
   3  15  11       25.41        3.36     21.77 o 
   4  15  11       57.13       56.14     51.79 o 
   5  15  11      146.39      126.34     44.35 o 
   6  15  11       20.03       39.13     31.07 o 
   7  15  11      209.47      213.47     36.80 o 
   1  16  11      778.91      708.04     53.89 o 
   2  16  11      243.03      232.12     25.36 o 
   3  16  11     1076.32     1146.66     55.60 o 
   4  16  11       95.16      140.89     25.35 o 
   5  16  11        7.61       85.36     38.87 o 
   6  16  11       89.44       75.84     26.59 o 
   7  16  11      156.30       90.39     24.98 o 
   0  17  11     1015.73      949.07     84.76 o 
   1  17  11      983.73      862.91     63.08 o 
   2  17  11      481.83      440.73     32.20 o 
   3  17  11       47.09       51.45     18.71 o 
   4  17  11        4.62       32.45     38.45 o 
   5  17  11        6.47       -1.09     20.41 o 
   6  17  11       25.74       87.75     26.97 o 
   7  17  11      501.94      466.20     67.04 o 
   1  18  11     1093.19     1017.53     74.81 o 
   2  18  11      110.44      114.82     23.06 o 
   3  18  11      143.76       82.88     30.46 o 
   4  18  11      720.46      749.46     76.54 o 
   5  18  11       10.46       24.63     21.19 o 
   6  18  11      155.75      124.31     22.97 o 
   7  18  11       17.66       54.40     36.32 o 
   0  19  11     1406.99     1200.60    114.03 o 
   1  19  11       40.21        9.89     23.58 o 
   2  19  11        7.91       60.44     32.07 o 
   3  19  11       14.35       16.38     31.26 o 
   4  19  11       17.89       -2.29     27.00 o 
   5  19  11      216.09      228.26     31.53 o 
   6  19  11        0.33        9.15     33.99 o 
   7  19  11      100.64      110.29     30.08 o 
   1  20  11      127.14       94.81     20.15 o 
   2  20  11      161.26      125.25     23.88 o 
   3  20  11      155.85      180.56     24.41 o 
   4  20  11      515.18      483.87     53.43 o 
   5  20  11       26.36       77.26     25.15 o 
   6  20  11      225.14      277.10     33.47 o 
   7  20  11       21.08       21.85     26.42 o 
   0  21  11      252.63      241.76     31.97 o 
   1  21  11      411.21      387.78     37.11 o 
   2  21  11     1478.96     1434.89    111.46 o 
   3  21  11      109.38      141.00     23.79 o 
   4  21  11      206.83      231.64     33.01 o 
   5  21  11       45.01       52.30     20.64 o 
   6  21  11       21.62       90.90     24.74 o 
   1  22  11      179.94      162.45     25.10 o 
   2  22  11       23.94       14.02     26.97 o 
   3  22  11      414.24      339.55     36.62 o 
   4  22  11      592.66      600.19     61.78 o 
   5  22  11       49.17       85.80     29.77 o 
   6  22  11      262.08      206.05     44.76 o 
   0  23  11      129.86       84.37     55.73 o 
   1  23  11      412.30      378.65     34.42 o 
   2  23  11      692.96      651.37     56.63 o 
   3  23  11      192.68      180.10     37.08 o 
   4  23  11      235.34      196.48     31.16 o 
   5  23  11      312.83      303.57     33.63 o 
   6  23  11       42.01       25.58     25.41 o 
   1  24  11      388.34      316.73     37.37 o 
   2  24  11      274.96      265.87     33.68 o 
   3  24  11      418.58      408.71     50.47 o 
   4  24  11      182.82      180.42     34.54 o 
   5  24  11      112.87      111.20     28.72 o 
   6  24  11      184.47      141.99     29.33 o 
   0  25  11      135.32      105.08     45.82 o 
   1  25  11      386.65      351.88     38.59 o 
   2  25  11       51.06       32.90     28.31 o 
   3  25  11       97.90      123.39     28.22 o 
   4  25  11      365.60      377.61     41.45 o 
   5  25  11      197.54      223.94     38.23 o 
   1  26  11      408.85      360.75     55.34 o 
   2  26  11      216.10      207.25     32.77 o 
   3  26  11       37.77       56.15     19.46 o 
   4  26  11      165.48      190.92     35.48 o 
   5  26  11       17.05       14.62     31.60 o 
   0  27  11      292.04      252.24     50.97 o 
   1  27  11       57.02       68.38     23.65 o 
   2  27  11      354.99      303.23     37.19 o 
   3  27  11      188.60      128.24     28.80 o 
   4  27  11       38.65       41.35     45.49 o 
   5  27  11       43.98       80.87     28.28 o 
   1  28  11      320.89      276.37     48.49 o 
   2  28  11       53.99       72.14     33.12 o 
   3  28  11       34.36       88.75     32.85 o 
   4  28  11      194.78      203.14     47.40 o 
   5  28  11      117.90      119.49     30.93 o 
   0  29  11      118.22      125.37     32.76 o 
   1  29  11       24.47       50.99     22.57 o 
   2  29  11      421.81      455.58     53.55 o 
   3  29  11        9.98       25.30     22.67 o 
   4  29  11       38.66       57.47     36.59 o 
   1  30  11      221.78      230.92     46.78 o 
   2  30  11      170.17      121.35     27.47 o 
   3  30  11       17.57       87.17     22.75 o 
   4  30  11       98.03       93.99     34.59 o 
   0  31  11     1036.38     1060.62    514.89 o 
   1  31  11       43.36       71.96     33.55 o 
   2  31  11      667.29      610.34     66.33 o 
   3  31  11      136.34       71.61     24.37 o 
   1  32  11       16.24       28.82     27.86 o 
   2  32  11       16.23       26.19     23.69 o 
   3  32  11      114.19      110.97     33.55 o 
   0  33  11      794.99      711.44    147.98 o 
   1  33  11       27.23       60.62     23.68 o 
   2  33  11      184.80      176.16     29.87 o 
   1  34  11      200.76      232.01     49.15 o 
   0   0  12      757.35      664.32    113.70 o 
   2   0  12     1055.96     1034.27     31.73 o 
   4   0  12       30.93       38.90     16.06 o 
   6   0  12      128.87      108.74     36.88 o 
   8   0  12       15.30      117.56     36.75 o 
   1   1  12      263.15      258.30     19.00 o 
   2   1  12       40.94       46.69     11.92 o 
   3   1  12      771.11      744.55     17.74 o 
   4   1  12       30.29       32.27     13.19 o 
   5   1  12     1141.96     1262.29     92.22 o 
   6   1  12      105.13      125.80     42.74 o 
   7   1  12      185.58      210.73     33.59 o 
   8   1  12        1.08      -20.92     20.92 o 
   0   2  12     2910.99     2891.04     95.15 o 
   1   2  12       92.08       72.85     12.24 o 
   2   2  12     1179.20     1163.69     43.27 o 
   3   2  12       95.97       81.26     19.69 o 
   4   2  12      315.15      351.50     34.72 o 
   5   2  12       33.64       39.14     37.67 o 
   6   2  12      301.33      269.03     40.73 o 
   7   2  12      129.04      149.48     26.70 o 
   8   2  12       39.31       98.42     25.37 o 
   1   3  12     3331.48     3219.31     64.21 o 
   2   3  12      693.13      683.86     30.20 o 
   3   3  12     1461.49     1411.12     58.14 o 
   4   3  12      221.83      252.83     30.21 o 
   5   3  12      661.58      668.87     60.43 o 
   6   3  12       61.19       83.98     22.11 o 
   7   3  12      125.57      105.50     26.28 o 
   8   3  12       39.18       79.39     21.61 o 
   0   4  12      666.81      735.05     63.82 o 
   1   4  12     1550.37     1504.12     78.95 o 
   2   4  12      227.00      225.14     17.17 o 
   3   4  12      388.48      410.15     28.33 o 
   4   4  12       69.53      103.00     26.30 o 
   5   4  12      137.73      159.95     27.26 o 
   6   4  12      246.13      208.35     30.57 o 
   7   4  12       52.49       52.12     21.51 o 
   8   4  12       63.87       82.26     28.10 o 
   1   5  12     2042.10     2023.02     68.27 o 
   2   5  12     1491.06     1469.11     60.34 o 
   3   5  12     1441.81     1382.93     54.10 o 
   4   5  12      981.53      995.95     73.39 o 
   5   5  12      714.10      678.65     64.03 o 
   6   5  12      158.37      195.96     48.76 o 
   7   5  12      155.29      113.78     26.36 o 
   8   5  12       69.56       56.57     19.77 o 
   0   6  12      456.34      422.37     36.75 o 
   1   6  12     1357.79     1325.51     64.71 o 
   2   6  12       81.27       91.55     15.81 o 
   3   6  12     5552.03     5456.23    176.75 o 
   4   6  12       79.38      112.59     26.27 o 
   5   6  12      317.35      349.29     50.27 o 
   6   6  12       19.93       33.87     34.41 o 
   7   6  12       19.86       41.11     33.31 o 
   8   6  12       70.95       84.56     34.63 o 
   1   7  12       50.30       63.79     19.40 o 
   2   7  12      279.11      290.10     28.51 o 
   3   7  12     2505.75     2601.94     84.60 o 
   4   7  12      426.69      379.32     38.03 o 
   5   7  12      773.76      827.57     79.52 o 
   6   7  12      127.95      166.14     28.94 o 
   7   7  12       50.73       35.89     22.16 o 
   8   7  12       10.88       62.23     22.24 o 
   0   8  12      769.47      771.12     83.34 o 
   1   8  12       13.86       54.21     13.80 o 
   2   8  12      283.62      256.24     25.13 o 
   3   8  12     1971.40     1909.80     70.27 o 
   4   8  12      353.46      353.84     34.81 o 
   5   8  12      783.53      746.88     55.81 o 
   6   8  12      301.20      326.20     39.60 o 
   7   8  12      101.82      191.99     30.53 o 
   8   8  12       24.77       69.67     28.29 o 
   1   9  12     2063.75     2161.86     79.53 o 
   2   9  12       36.79       77.28     16.99 o 
   3   9  12     1850.16     1914.27     78.52 o 
   4   9  12      295.13      233.91     40.60 o 
   5   9  12     1267.87     1229.77     91.31 o 
   6   9  12       21.73       77.38     23.09 o 
   7   9  12       23.48       12.55     21.35 o 
   8   9  12        6.63       51.18     24.83 o 
   0  10  12      465.32      450.56     53.87 o 
   1  10  12       21.12       43.46     16.98 o 
   2  10  12      703.80      637.83     40.91 o 
   3  10  12      198.64      209.95     24.81 o 
   4  10  12      106.35      134.30     28.25 o 
   5  10  12      846.98      901.50     77.79 o 
   6  10  12       61.07       74.13     27.53 o 
   7  10  12      193.08      202.02     29.01 o 
   8  10  12      141.64      119.26     28.10 o 
   1  11  12     7819.59     7697.57    217.87 o 
   2  11  12      155.70      175.98     26.55 o 
   3  11  12     1059.81     1174.54     38.61 o 
   4  11  12       96.84       67.71     22.55 o 
   5  11  12      206.09      218.03     30.97 o 
   6  11  12      110.06      103.45     24.67 o 
   7  11  12        3.81       23.87     37.64 o 
   0  12  12     1392.37     1483.03    144.45 o 
   1  12  12      363.26      364.63     26.30 o 
   2  12  12      129.83      115.82     20.66 o 
   3  12  12      515.44      443.77     35.34 o 
   4  12  12      173.54      198.90     30.91 o 
   5  12  12      240.41      231.87     31.82 o 
   6  12  12      143.28      120.68     30.53 o 
   7  12  12      110.91      100.61     32.99 o 
   1  13  12     5263.14     5385.00    158.34 o 
   2  13  12        2.04        1.01     10.76 o 
   3  13  12     1791.02     1716.65     70.64 o 
   4  13  12      106.29      104.59     22.39 o 
   5  13  12       51.25       37.62     19.95 o 
   6  13  12       84.99      164.52     34.56 o 
   7  13  12       14.32       55.19     21.15 o 
   0  14  12      656.12      732.77     71.78 o 
   1  14  12      129.95      145.94     21.61 o 
   2  14  12       41.21       51.19     14.60 o 
   3  14  12      131.91      165.29     25.38 o 
   4  14  12       38.63       66.58     16.71 o 
   5  14  12      178.13      171.90     30.55 o 
   6  14  12      206.13      186.19     39.53 o 
   7  14  12       30.71       29.67     19.12 o 
   1  15  12     4170.76     4594.06    123.77 o 
   2  15  12      532.02      553.70     38.42 o 
   3  15  12     1046.98     1082.25     68.94 o 
   4  15  12       47.26       68.89     30.46 o 
   5  15  12       23.17       35.20     28.16 o 
   6  15  12       39.54       65.47     25.60 o 
   7  15  12       34.62       65.76     23.39 o 
   0  16  12      982.97      901.30    101.04 o 
   1  16  12       53.35       85.74     16.08 o 
   2  16  12       17.36        4.95     18.01 o 
   3  16  12      436.70      498.05     46.62 o 
   4  16  12       69.76       78.08     21.01 o 
   5  16  12      132.78      153.88     26.39 o 
   6  16  12       37.61      104.11     31.69 o 
   7  16  12       30.78      106.91     55.06 o 
   1  17  12     2534.81     2524.76     57.03 o 
   2  17  12      347.07      310.65     43.30 o 
   3  17  12      558.05      514.68     45.04 o 
   4  17  12       35.47       65.56     23.96 o 
   5  17  12      100.73       55.33     19.36 o 
   6  17  12        9.45       63.53     36.94 o 
   7  17  12       17.21       78.87     32.67 o 
   0  18  12     5880.81     5564.43    197.51 o 
   1  18  12       32.37       57.55     18.55 o 
   2  18  12      133.53      108.81     20.01 o 
   3  18  12      497.42      553.00     52.08 o 
   4  18  12      186.32      175.94     35.66 o 
   5  18  12       86.35      109.66     37.07 o 
   6  18  12      133.86      178.93     28.89 o 
   7  18  12       62.96       33.85     25.26 o 
   1  19  12      942.03      846.49     59.64 o
[truncated: 58,802 more chars]
